# Supplementary material for: Multi‐Omics Combined With Mitochondrial Feeding Assays Reveal a Novel Energy Metabolism Strategy for Floral Thermogenesis in Magnolia Driven by Synergistic Supply of Multiple Substrates
Source: Plant Biotechnol J. 2025 Nov 28;24(4):2169–83. doi: 10.1111/pbi.70479 (PMC13140744; doi:10.1111/pbi.70479)
Supplement: Supplementary file 2 — Table S1: Differentially expressed genes (DEGs) related to tricarboxylic acid (TCA) cycle. Table S2: Differentially expressed genes (DEGs) related to oxidative phosphorylation. Table S3: Differentially expressed genes (DEGs) related to β‐amylase. Table S4: Differentially expressed genes (DEGs) related to glucolysis. Table S5: Differentially expressed genes (DEGs) related to mitochondrial pyruvate carrier (MPC). Table S6: Differentially expressed genes (DEGs) related to NAD‐dependent malic enzyme (NAD‐ME). Table S7: Profiles of differential lipid metabolites between S1 and S2. Table S8: Differentially expressed genes (DEGs) related to triacylglycerol lipase. Table S9: Differentially expressed genes (DEGs) related to fatty acid β‐oxidation. Table S10: Differentially expressed genes (DEGs) related to alanine aminotransferase (AlaAT). Table S11: Differentially expressed genes (DEGs) related to nitrogen metabolism. [file PBI-24-2169-s002.xlsx]

## Sheet: Table S1
Table S1. Differentially expressed genes (DEGs) related to tricarboxylic acid (TCA) cycle
gene_id	S0_1(FPKM)	S0_2(FPKM)	S0_3(FPKM)	S1_1(FPKM)	S1_2(FPKM)	S1_3(FPKM)	S2_1(FPKM)	S2_2(FPKM)	S2_3(FPKM)	S3_1(FPKM)	S3_2(FPKM)	S3_3(FPKM)	S4_1(FPKM)	S4_2(FPKM)	S4_3(FPKM)	KOG	Swiss-Prot	Nr
PDH
MBI01_g41123_MAGBIO	47.5495	47.3089	43.0703	40.7677	49.5887	44.4433	35.581	37.317	39.6232	33.4532	21.7948	24.4547	25.4649	21.5895	19.8857	C,KOG0557,Dihydrolipoamide acetyltransferase	Dihydrolipoyllysine-residue acetyltransferase component 1 of pyruvate dehydrogenase complex, mitochondrial OS=Arabidopsis thaliana OX=3702 GN=LTA3 PE=1 SV=2	XP_008788004.1/0/PREDICTED: dihydrolipoyllysine-residue acetyltransferase component 1 of pyruvate dehydrogenase complex, mitochondrial isoform X2 [Phoenix dactylifera]
MBI04_g22065_MAGBIO	150.096	105.824	125.111	123.254	134.743	126.917	192.236	167.726	197.699	60.0198	40.9494	67.9929	87.6827	91.627	83.8359	C,KOG0225,Pyruvate dehydrogenase E1, alpha subunit	Pyruvate dehydrogenase E1 component subunit alpha-3, chloroplastic OS=Arabidopsis thaliana OX=3702 GN=PDH-E1 ALPHA PE=2 SV=1	XP_012437822.1/0/PREDICTED: pyruvate dehydrogenase E1 component subunit alpha-3, chloroplastic-like [Gossypium raimondii]
MBI04_g25407_MAGBIO	2.62447	2.87364	2.35764	3.56206	4.01607	1.83587	2.66202	2.87543	2.20945	1.64755	1.2715	1.32142	1.11879	1.82289	1.45068	C,KOG0557,Dihydrolipoamide acetyltransferase	Dihydrolipoyllysine-residue acetyltransferase component 3 of pyruvate dehydrogenase complex, mitochondrial OS=Arabidopsis thaliana OX=3702 GN=At1g54220 PE=1 SV=1	XP_010262034.1/4.43091e-105/PREDICTED: dihydrolipoyllysine-residue acetyltransferase component 2 of pyruvate dehydrogenase complex, mitochondrial-like isoform X2 [Nelumbo nucifera]
MBI07_g17485_MAGBIO	5.86252	6.04415	6.75332	6.12108	6.36599	4.70488	5.47396	4.48092	1.87302	3.38089	3.64902	3.26349	1.72642	3.32293	2.4579	C,KOG0557,Dihydrolipoamide acetyltransferase	Dihydrolipoyllysine-residue acetyltransferase component 3 of pyruvate dehydrogenase complex, mitochondrial OS=Arabidopsis thaliana OX=3702 GN=At1g54220 PE=1 SV=1	XP_010262034.1/1.62505e-127/PREDICTED: dihydrolipoyllysine-residue acetyltransferase component 2 of pyruvate dehydrogenase complex, mitochondrial-like isoform X2 [Nelumbo nucifera]
MBI07_g24756_MAGBIO	88.1873	93.5705	90.3268	80.8213	95.997	86.9523	98.3969	98.1152	120.594	55.9532	46.3868	60.9234	66.9868	63.0358	71.9138	C,KOG0524,Pyruvate dehydrogenase E1, beta subunit	Pyruvate dehydrogenase E1 component subunit beta-1, mitochondrial OS=Oryza sativa subsp. japonica OX=39947 GN=Os08g0536000 PE=2 SV=1	XP_009402167.1/0/PREDICTED: pyruvate dehydrogenase E1 component subunit beta-1, mitochondrial [Musa acuminata subsp. malaccensis]
MBI14_g08136_MAGBIO	201.021	173.981	179.551	157.403	200.733	167.224	271.292	274.97	272.511	110.899	71.1473	97.0696	93.7487	93.2564	94.3063	C,KOG0225,Pyruvate dehydrogenase E1, alpha subunit	Pyruvate dehydrogenase E1 component subunit alpha, mitochondrial OS=Pisum sativum OX=3888 PE=2 SV=1	XP_008793778.1/0/PREDICTED: pyruvate dehydrogenase E1 component subunit alpha, mitochondrial-like [Phoenix dactylifera]
MBI17_g15290_MAGBIO	84.8889	83.68	78.5181	70.6601	69.3213	71.6687	40.1388	37.0858	35.9782	34.972	29.5482	35.3147	62.1324	56.7843	48.695	C,KOG0557,Dihydrolipoamide acetyltransferase	Dihydrolipoyllysine-residue acetyltransferase component 5 of pyruvate dehydrogenase complex, chloroplastic OS=Arabidopsis thaliana OX=3702 GN=EMB3003 PE=2 SV=1	XP_020688944.1/0/dihydrolipoyllysine-residue acetyltransferase component 5 of pyruvate dehydrogenase complex, chloroplastic [Dendrobium catenatum]
MBI18_g24472_MAGBIO	114.323	94.8783	99.5734	107.293	121.62	103.326	102.504	93.3199	113.277	60.1827	40.6276	58.659	97.2732	96.6741	93.3553	C,KOG0524,Pyruvate dehydrogenase E1, beta subunit	Pyruvate dehydrogenase E1 component subunit beta-3, chloroplastic OS=Arabidopsis thaliana OX=3702 GN=E1-BETA-2 PE=1 SV=1	XP_009399014.1/0/PREDICTED: pyruvate dehydrogenase E1 component subunit beta [Musa acuminata subsp. malaccensis]
CS
MBI04_g33965_MAGBIO	87.7884	71.0481	74.1609	80.1693	85.7171	77.3084	138.602	129.84	105.656	57.7195	48.9446	52.3564	56.4564	53.1963	55.2518	C,KOG2617,Citrate synthase	Citrate synthase, mitochondrial OS=Citrus maxima OX=37334 GN=CIT PE=2 SV=1	ANW46676.1/0/citrate synthase mitochondrial [Annona cherimola]
MBI06_g08524_MAGBIO	49.1188	40.3396	50.758	53.0441	57.38	47.3536	101.771	95.6269	98.5468	87.8447	122.074	95.3156	37.3918	39.6559	31.0518	C,KOG2617,Citrate synthase	Citrate synthase, glyoxysomal OS=Cucurbita maxima OX=3661 PE=1 SV=1	OVA10387.1/0/Citrate synthase-like [Macleaya cordata]
MBI07_g00476_MAGBIO	18.7409	17.0847	20.7224	24.7963	28.7493	19.6189	58.8315	51.8548	53.6427	25.1857	19.3892	27.8965	17.1094	17.3618	20.04	C,KOG2617,Citrate synthase	Citrate synthase, glyoxysomal OS=Cucurbita maxima OX=3661 PE=1 SV=1	OVA10387.1/0/Citrate synthase-like [Macleaya cordata]
MBI18_g03636_MAGBIO	84.653	49.7129	84.9595	86.926	105.137	94.209	203	159.817	179.021	37.9059	29.9938	44.1117	41.4701	48.6543	42.8422	C,KOG1254,ATP-citrate lyase	ATP-citrate synthase beta chain protein 1 OS=Oryza sativa subsp. japonica OX=39947 GN=ACLB-1 PE=2 SV=1	XP_010921453.2/0/PREDICTED: ATP-citrate synthase beta chain protein 1 [Elaeis guineensis]
MBI18_g28907_MAGBIO	189.199	153.932	184.671	206.579	227.199	199.523	212.15	189	237.707	158.427	128.234	148.421	107.867	104.957	98.4408	C,KOG1254,ATP-citrate lyase	ATP-citrate synthase alpha chain protein 2 OS=Oryza sativa subsp. japonica OX=39947 GN=ACLA-2 PE=2 SV=2	XP_010270942.1/0/PREDICTED: ATP-citrate synthase alpha chain protein 2 [Nelumbo nucifera]
MBI18_g37555_MAGBIO	72.5484	45.246	63.3127	64.0821	82.1152	71.8512	142.315	116.119	129.204	28.8024	26.8448	30.6941	33.9825	36.7892	30.9434	C,KOG1254,ATP-citrate lyase	ATP-citrate synthase beta chain protein 1 OS=Oryza sativa subsp. japonica OX=39947 GN=ACLB-1 PE=2 SV=1	XP_010921453.2/0/PREDICTED: ATP-citrate synthase beta chain protein 1 [Elaeis guineensis]
MBI19_g03245_MAGBIO	52.8886	48.8085	46.1467	37.2873	45.2563	44.637	29.6919	24.4369	34.271	14.5818	12.9545	14.5549	39.2331	35.336	34.787	C,KOG1254,ATP-citrate lyase	ATP-citrate synthase beta chain protein 1 OS=Oryza sativa subsp. japonica OX=39947 GN=ACLB-1 PE=2 SV=1	XP_010921453.2/0/PREDICTED: ATP-citrate synthase beta chain protein 1 [Elaeis guineensis]
MBI19_g32712_MAGBIO	132.089	109.483	129.635	126.078	130.619	143.451	312.963	284.114	288.454	35.601	22.6668	40.5926	83.4229	77.7328	76.4623	C,KOG1254,ATP-citrate lyase	ATP-citrate synthase alpha chain protein 2 OS=Oryza sativa subsp. japonica OX=39947 GN=ACLA-2 PE=2 SV=2	XP_010270942.1/0/PREDICTED: ATP-citrate synthase alpha chain protein 2 [Nelumbo nucifera]
ACO
MBI02_g21873_MAGBIO	126.536	110.661	117.497	110.693	144.348	110.044	128.63	116.148	143.829	70.6733	56.7236	73.1042	70.703	67.415	70.3731	A,J,KOG0452,RNA-binding translational regulator IRP (aconitase superfamily)	Aconitate hydratase, cytoplasmic OS=Cucurbita maxima OX=3661 PE=2 SV=1	OVA06606.1/0/Aconitase A/isopropylmalate dehydratase small subunit [Macleaya cordata]
MBI18_g04553_MAGBIO	34.6019	27.7777	17.6339	18.1923	28.6198	23.9908	19.8439	23.0743	20.1457	25.1406	10.1462	14.015	9.1283	9.03747	4.54669	A,J,KOG0452,RNA-binding translational regulator IRP (aconitase superfamily)	Aconitate hydratase 3, mitochondrial OS=Arabidopsis thaliana OX=3702 GN=ACO3 PE=1 SV=2	XP_020276120.1/6.76087e-115/aconitate hydratase, cytoplasmic isoform X2 [Asparagus officinalis]
IDH
MBI14_g16288_MAGBIO	67.5729	65.4937	66.9049	77.9678	75.4989	67.1259	85.3157	84.7401	79.7888	56.3873	42.3731	54.4414	38.0325	39.8578	40.4804	E,KOG0785,Isocitrate dehydrogenase, alpha subunit	Isocitrate dehydrogenase [NAD] catalytic subunit 5, mitochondrial OS=Arabidopsis thaliana OX=3702 GN=IDH5 PE=1 SV=1	XP_010260005.1/0/PREDICTED: isocitrate dehydrogenase [NAD] catalytic subunit 5, mitochondrial-like [Nelumbo nucifera]
MBI16_g36497_MAGBIO	63.0179	51.964	63.73	59.8749	65.3202	66.6761	64.6806	60.4757	80.4579	26.0171	36.2672	38.8988	59.0862	57.9529	58.296	E,KOG0784,Isocitrate dehydrogenase, gamma subunit	Isocitrate dehydrogenase [NAD] regulatory subunit 1, mitochondrial OS=Arabidopsis thaliana OX=3702 GN=IDH1 PE=1 SV=2	XP_007046538.1/0/PREDICTED: isocitrate dehydrogenase [NAD] regulatory subunit 1, mitochondrial [Theobroma cacao] &gt;EOX90694.1 Isocitrate dehydrogenase 1 isoform 1 [Theobroma cacao] &gt;EOX90695.1 Isocitrate dehydrogenase 1 isoform 1 [Theobroma cacao]
MBI19_g11827_MAGBIO	11.7656	8.98033	11.0306	14.5362	13.9162	15.892	33.7539	23.3276	36.7118	17.5025	26.5229	18.6136	12.5147	12.9641	14.0676	--	--	XP_021681894.1/7.21723e-08/isocitrate dehydrogenase [NADP]-like isoform X2 [Hevea brasiliensis]
OGDH
MBI05_g43628_MAGBIO	26.0736	17.0096	20.697	22.375	24.3672	23.8012	12.3856	9.041	10.4121	10.7803	10.2178	9.09158	6.9013	6.98459	6.86553	G,KOG0450,2-oxoglutarate dehydrogenase, E1 subunit	--	OVA18294.1/0/Dehydrogenase [Macleaya cordata]
MBI11_g08321_MAGBIO	132.254	143.265	134.784	126.43	151.463	119.574	109.675	102.059	139.948	71.0875	60.0891	68.8602	108.668	109.2	109.021	C,KOG0559,Dihydrolipoamide succinyltransferase (2-oxoglutarate dehydrogenase, E2 subunit)	Dihydrolipoyllysine-residue succinyltransferase component of 2-oxoglutarate dehydrogenase complex 1, mitochondrial OS=Arabidopsis thaliana OX=3702 GN=At5g55070 PE=1 SV=1	OVA09782.1/0/Biotin/lipoyl attachment [Macleaya cordata]
SCS
MBI07_g31081_MAGBIO	34.2659	32.2484	22.1816	21.7704	29.0057	24.3198	25.7284	22.6467	24.7861	16.3787	18.0134	15.1773	10.9042	11.93	9.84035	C,KOG2799,Succinyl-CoA synthetase, beta subunit	Succinate--CoA ligase [ADP-forming] subunit beta, mitochondrial OS=Solanum lycopersicum OX=4081 PE=1 SV=1	XP_010934289.1/0/PREDICTED: succinate--CoA ligase [ADP-forming] subunit beta, mitochondrial [Elaeis guineensis]
MBI10_g13790_MAGBIO	104.905	113.559	110.197	110.751	123.865	115.523	93.0948	81.9959	113.052	42.3523	35.3605	46.7525	84.3825	78.2703	93.3801	C,KOG2799,Succinyl-CoA synthetase, beta subunit	Succinate--CoA ligase [ADP-forming] subunit beta, mitochondrial OS=Solanum lycopersicum OX=4081 PE=1 SV=1	OIT18630.1/1.08683e-159/succinyl-coa ligase [adp-forming] subunit beta, mitochondrial, partial [Nicotiana attenuata]
MBI10_g27626_MAGBIO	25.7425	20.6755	24.8244	21.7458	28.0254	25.1472	16.2012	18.7824	25.7147	9.50763	5.78346	8.51202	17.3499	15.2698	14.7607	C,KOG2799,Succinyl-CoA synthetase, beta subunit	Succinate--CoA ligase [ADP-forming] subunit beta, mitochondrial OS=Solanum lycopersicum OX=4081 PE=1 SV=1	XP_002275953.1/0/PREDICTED: succinate--CoA ligase [ADP-forming] subunit beta, mitochondrial [Vitis vinifera] &gt;CAN72294.1 hypothetical protein VITISV_037293 [Vitis vinifera] &gt;CBI37148.3 unnamed protein product, partial [Vitis vinifera]
MBI10_g27857_MAGBIO	27.8953	27.7553	22.3373	23.2904	29.6699	24.787	21.4874	21.3102	21.7643	13.1694	7.58414	8.17976	12.5258	10.1639	10.3485	C,KOG2799,Succinyl-CoA synthetase, beta subunit	Succinate--CoA ligase [ADP-forming] subunit beta, mitochondrial OS=Arabidopsis thaliana OX=3702 GN=At2g20420 PE=1 SV=1	XP_002275953.1/4.42588e-138/PREDICTED: succinate--CoA ligase [ADP-forming] subunit beta, mitochondrial [Vitis vinifera] &gt;CAN72294.1 hypothetical protein VITISV_037293 [Vitis vinifera] &gt;CBI37148.3 unnamed protein product, partial [Vitis vinifera]
SDH
MBI07_g07821_MAGBIO	172.755	142.742	183.45	205.615	197.298	188.262	310.2	334.83	323.099	170.537	175.962	171.572	135.056	162.878	162.051	C,KOG3049,Succinate dehydrogenase, Fe-S protein subunit	Succinate dehydrogenase [ubiquinone] iron-sulfur subunit 2, mitochondrial OS=Arabidopsis thaliana OX=3702 GN=SDH2-2 PE=1 SV=2	XP_010270796.1/3.32195e-166/PREDICTED: succinate dehydrogenase [ubiquinone] iron-sulfur subunit 2, mitochondrial-like [Nelumbo nucifera]
MBI13_g30327_MAGBIO	11.4574	10.6822	9.40843	12.79	7.94451	8.83469	12.4473	12.8257	14.0881	3.62959	8.08408	7.13276	11.8594	11.7792	17.509	--	--	XP_010246141.1/3.37531e-46/PREDICTED: succinate dehydrogenase assembly factor 1, mitochondrial [Nelumbo nucifera]
MBI16_g34331_MAGBIO	108.137	96.9001	86.5947	93.7883	108.297	91.4196	113.14	118.291	115.455	106.487	119.386	81.4604	58.3522	52.7532	54.819	C,KOG2403,Succinate dehydrogenase, flavoprotein subunit	Succinate dehydrogenase [ubiquinone] flavoprotein subunit 1, mitochondrial OS=Arabidopsis thaliana OX=3702 GN=SDH1-1 PE=1 SV=1	OVA18698.1/0/FAD binding domain [Macleaya cordata]
MDH
MBI04_g09515_MAGBIO	3.49466	3.2817	3.4329	2.25223	3.30451	2.3644	1.50023	1.33537	3.11859	21.7397	21.3187	37.0199	2.25261	4.01965	1.74447	C,KOG1496,Malate dehydrogenase	Malate dehydrogenase OS=Nicotiana tabacum OX=4097 GN=MD1 PE=1 SV=1	XP_010919596.1/0/PREDICTED: malate dehydrogenase isoform X2 [Elaeis guineensis]
MBI05_g34365_MAGBIO	20.7928	21.518	17.5941	21.1724	22.5558	20.01	8.77074	8.6025	7.98676	7.25483	8.74738	9.93138	27.9701	31.3469	30.8384	C,KOG1494,NAD-dependent malate dehydrogenase	Malate dehydrogenase, chloroplastic OS=Arabidopsis thaliana OX=3702 GN=At3g47520 PE=1 SV=1	OVA09810.1/0/Lactate/malate dehydrogenase [Macleaya cordata]
MBI06_g18012_MAGBIO	120.479	125.669	120.062	121.562	130.381	114.699	91.6914	89.9698	115.836	46.6858	36.7856	52.4124	98.2879	103.221	104.612	C,KOG1494,NAD-dependent malate dehydrogenase	Malate dehydrogenase, mitochondrial OS=Citrullus lanatus OX=3654 GN=MMDH PE=1 SV=1	XP_010279077.1/0/PREDICTED: malate dehydrogenase, mitochondrial-like [Nelumbo nucifera]
MBI13_g04783_MAGBIO	34.5296	40.3653	36.6127	32.6944	37.2242	35.3083	10.9593	9.5289	22.7208	10.8762	13.4692	14.3824	26.7185	33.3006	32.4573	C,KOG1494,NAD-dependent malate dehydrogenase	Malate dehydrogenase, chloroplastic OS=Arabidopsis thaliana OX=3702 GN=At3g47520 PE=1 SV=1	OVA09810.1/0/Lactate/malate dehydrogenase [Macleaya cordata]
MBI15_g36479_MAGBIO	5.05617	5.2884	4.60375	5.42965	6.74886	5.48034	1.49518	1.08397	3.68541	0.948996	1.31826	1.61333	4.16771	4.05317	3.94011	--	--	OVA09810.1/5.98258e-155/Lactate/malate dehydrogenase [Macleaya cordata]
MBI16_g33606_MAGBIO	97.7929	51.4482	83.079	109.503	93.5302	101.359	153.672	152.881	120.965	110.655	96.6397	104.828	38.6512	32.7451	37.6101	C,KOG1494,NAD-dependent malate dehydrogenase	Malate dehydrogenase, glyoxysomal OS=Citrullus lanatus OX=3654 PE=1 SV=1	XP_003631692.1/0/PREDICTED: malate dehydrogenase, glyoxysomal [Vitis vinifera] &gt;CAN65552.1 hypothetical protein VITISV_033330 [Vitis vinifera] &gt;CBI25072.3 unnamed protein product, partial [Vitis vinifera]
MBI19_g45280_MAGBIO	5.7766	4.85881	4.59878	4.30684	5.04327	4.88197	6.60142	7.25559	5.26823	4.92369	2.96144	3.90739	3.18922	3.80192	3.06955	C,KOG1496,Malate dehydrogenase	Malate dehydrogenase, cytoplasmic OS=Zea mays OX=4577 PE=1 SV=2	XP_020277403.1/2.38975e-157/LOW QUALITY PROTEIN: malate dehydrogenase, cytoplasmic-like [Asparagus officinalis]

## Sheet: Table S2
Table S2. Differentially expressed genes (DEGs) related to oxidative phosphorylation
gene_id	S0_1(FPKM)	S0_2(FPKM)	S0_3(FPKM)	S1_1(FPKM)	S1_2(FPKM)	S1_3(FPKM)	S2_1(FPKM)	S2_2(FPKM)	S2_3(FPKM)	S3_1(FPKM)	S3_2(FPKM)	S3_3(FPKM)	S4_1(FPKM)	S4_2(FPKM)	S4_3(FPKM)	KOG	Swiss-Prot	Nr
complexI
MBI18_g06871_MAGBIO	173.195	168.558	182.614	225.05	191.058	202.452	152.611	125.165	151.341	81.5851	66.2419	76.7713	147.393	115.309	176.928	--	NADH dehydrogenase [ubiquinone] iron-sulfur protein 5-A OS=Arabidopsis thaliana OX=3702 GN=At2g47690 PE=3 SV=1	OVA00220.1/1.02824e-50/NADH:ubiquinone oxidoreductase [Macleaya cordata]
MBI18_g13600_MAGBIO	10.0084	6.91446	11.2347	12.0577	9.02243	10.7785	10.3415	14.2431	9.3209	3.88674	5.11123	6.01864	9.93922	7.36276	5.78804	C,KOG3466,NADH:ubiquinone oxidoreductase, NDUFB9/B22 subunit	NADH dehydrogenase [ubiquinone] 1 beta subcomplex subunit 9 OS=Arabidopsis thaliana OX=3702 GN=CIB22 PE=1 SV=1	XP_010929913.1/3.95429e-70/PREDICTED: NADH dehydrogenase [ubiquinone] 1 beta subcomplex subunit 9 [Elaeis guineensis]
MBI02_g06004_MAGBIO	3.34047	2.56066	3.46533	4.22007	4.05713	4.41046	5.31396	4.79641	5.08908	4.5205	6.66624	3.67942	2.48274	2.29714	2.72419	C,KOG2495,NADH-dehydrogenase (ubiquinone)	External alternative NAD(P)H-ubiquinone oxidoreductase B1, mitochondrial OS=Solanum tuberosum OX=4113 GN=NDB1 PE=3 SV=1	OMO98802.1/0/hypothetical protein COLO4_13685 [Corchorus olitorius]
MBI02_g06005_MAGBIO	20.7886	7.94546	17.0617	18.6405	37.0082	22.0469	54.7067	42.3404	68.2309	3.59611	4.15891	4.69508	4.80761	4.46667	4.00954	C,KOG2495,NADH-dehydrogenase (ubiquinone)	External alternative NAD(P)H-ubiquinone oxidoreductase B2, mitochondrial OS=Arabidopsis thaliana OX=3702 GN=NDB2 PE=1 SV=1	XP_010268847.1/0/PREDICTED: external alternative NAD(P)H-ubiquinone oxidoreductase B2, mitochondrial-like [Nelumbo nucifera]
MBI02_g27222_MAGBIO	2.39514	1.62404	2.5036	1.43218	1.77432	0.928296	1.82539	1.80781	1.73878	1.28993	1.34388	0.849067	2.3466	2.80449	2.74833	C,KOG2495,NADH-dehydrogenase (ubiquinone)	Internal alternative NAD(P)H-ubiquinone oxidoreductase A1, mitochondrial OS=Arabidopsis thaliana OX=3702 GN=NDA1 PE=2 SV=1	XP_020095141.1/2.44237e-72/internal alternative NAD(P)H-ubiquinone oxidoreductase A1, mitochondrial-like, partial [Ananas comosus]
MBI02_g38999_MAGBIO	14.5892	16.7182	18.3794	28.8208	16.6443	23.8092	8.14425	9.7488	12.874	18.0836	21.3847	19.7075	29.0762	28.8209	34.9656	C,KOG2495,NADH-dehydrogenase (ubiquinone)	External alternative NAD(P)H-ubiquinone oxidoreductase B2, mitochondrial OS=Arabidopsis thaliana OX=3702 GN=NDB2 PE=1 SV=1	XP_021902326.1/1.12976e-18/external alternative NAD(P)H-ubiquinone oxidoreductase B2, mitochondrial [Carica papaya]
MBI02_g47876_MAGBIO	4.97897	2.60336	5.36332	6.71431	9.52107	6.5068	16.3014	13.4744	19.3011	0.935185	1.57854	1.46711	1.6823	1.72499	1.87776	C,KOG2495,NADH-dehydrogenase (ubiquinone)	External alternative NAD(P)H-ubiquinone oxidoreductase B2, mitochondrial OS=Arabidopsis thaliana OX=3702 GN=NDB2 PE=1 SV=1	XP_018820151.1/0/PREDICTED: external alternative NAD(P)H-ubiquinone oxidoreductase B2, mitochondrial-like [Juglans regia]
MBI03_g24261_MAGBIO	32.7188	23.8495	25.8124	20.3691	29.6465	26.9294	28.1461	29.8255	27.7434	19.3834	9.47611	13.4191	10.9458	9.27417	6.72727	C,KOG2495,NADH-dehydrogenase (ubiquinone)	Internal alternative NAD(P)H-ubiquinone oxidoreductase A1, mitochondrial OS=Solanum tuberosum OX=4113 GN=NDA1 PE=3 SV=1	OUZ99114.1/4.5162e-160/FAD-dependent pyridine nucleotide-disulfide oxidoreductase [Macleaya cordata]
MBI14_g24978_MAGBIO	170.495	172.841	160.889	176.191	165.839	152.599	171.888	146.415	151.76	69.7984	75.2887	83.2154	143.646	163.131	164.839	C,I,Q,KOG1748,Acyl carrier protein/NADH-ubiquinone oxidoreductase, NDUFAB1/SDAP subunit	Acyl carrier protein 2, mitochondrial OS=Arabidopsis thaliana OX=3702 GN=MTACP2 PE=1 SV=1	ERN05091.1/3.87109e-62/hypothetical protein AMTR_s00053p00140290 [Amborella trichopoda]
MBI17_g40151_MAGBIO	0	0	0.100609	0	0	0	0	0.167986	0	38.6281	39.4417	55.6908	2.70608	5.55842	1.61654	C,KOG2495,NADH-dehydrogenase (ubiquinone)	--	XP_018829738.1/1.01927e-179/PREDICTED: apoptosis-inducing factor homolog B-like [Juglans regia]
MBI18_g25256_MAGBIO	12.2532	3.50872	16.7435	63.0867	69.2838	33.7641	305.344	242.564	233.371	5.21843	0	16.5004	2.01618	1.51988	3.07573	C,KOG2495,NADH-dehydrogenase (ubiquinone)	External alternative NAD(P)H-ubiquinone oxidoreductase B4, mitochondrial OS=Arabidopsis thaliana OX=3702 GN=NDB4 PE=1 SV=1	XP_019702172.1/1.42652e-34/PREDICTED: external alternative NAD(P)H-ubiquinone oxidoreductase B2, mitochondrial-like isoform X3 [Elaeis guineensis]
MBI18_g25257_MAGBIO	21.7318	4.19671	23.9665	58.5853	102.311	50.6434	455.378	376.562	325.61	9.7508	1.56682	22.845	1.26896	1.56251	1.53196	C,KOG2495,NADH-dehydrogenase (ubiquinone)	External alternative NAD(P)H-ubiquinone oxidoreductase B2, mitochondrial OS=Arabidopsis thaliana OX=3702 GN=NDB2 PE=1 SV=1	OVA14435.1/9.50915e-99/EF-hand domain [Macleaya cordata]
MBI19_g40363_MAGBIO	124.609	120.814	123.75	128.262	108.888	117.894	79.5474	78.572	77.3487	56.8439	58.7578	65.8605	108.741	107.439	115.88	C,I,Q,KOG1748,Acyl carrier protein/NADH-ubiquinone oxidoreductase, NDUFAB1/SDAP subunit	Acyl carrier protein 1, mitochondrial OS=Arabidopsis thaliana OX=3702 GN=MTACP1 PE=1 SV=1	XP_002266315.1/1.2314e-58/PREDICTED: acyl carrier protein 1, mitochondrial [Vitis vinifera] &gt;CBI16727.3 unnamed protein product, partial [Vitis vinifera]
MBI19_g36138_MAGBIO	6.87974	6.71169	7.93227	9.6943	7.94131	7.53758	5.16212	4.39115	4.21864	3.03479	4.41467	3.46555	7.2415	8.59924	8.24701	C,I,Q,KOG1748,Acyl carrier protein/NADH-ubiquinone oxidoreductase, NDUFAB1/SDAP subunit	Acyl carrier protein 1, mitochondrial OS=Arabidopsis thaliana OX=3702 GN=MTACP1 PE=1 SV=1	XP_008786832.1/2.64816e-31/PREDICTED: acyl carrier protein 1, mitochondrial-like isoform X1 [Phoenix dactylifera] &gt;XP_008786833.1 PREDICTED: acyl carrier protein 1, mitochondrial-like isoform X1 [Phoenix dactylifera]
complexII
MBI07_g07821_MAGBIO	172.755	142.742	183.45	205.615	197.298	188.262	310.2	334.83	323.099	170.537	175.962	171.572	135.056	162.878	162.051	C,KOG3049,Succinate dehydrogenase, Fe-S protein subunit	Succinate dehydrogenase [ubiquinone] iron-sulfur subunit 2, mitochondrial OS=Arabidopsis thaliana OX=3702 GN=SDH2-2 PE=1 SV=2	XP_010270796.1/3.32195e-166/PREDICTED: succinate dehydrogenase [ubiquinone] iron-sulfur subunit 2, mitochondrial-like [Nelumbo nucifera]
MBI16_g34331_MAGBIO	108.137	96.9001	86.5947	93.7883	108.297	91.4196	113.14	118.291	115.455	106.487	119.386	81.4604	58.3522	52.7532	54.819	C,KOG2403,Succinate dehydrogenase, flavoprotein subunit	Succinate dehydrogenase [ubiquinone] flavoprotein subunit 1, mitochondrial OS=Arabidopsis thaliana OX=3702 GN=SDH1-1 PE=1 SV=1	OVA18698.1/0/FAD binding domain [Macleaya cordata]
complexIII
MBI15_g39383_MAGBIO	151.57	117.862	161.193	251.102	181.291	182.315	161.86	126.211	208.599	80.2892	76.9708	84.558	116.333	109.744	160.127	--	Ubiquinol-cytochrome c reductase complex 6.7 kDa protein OS=Solanum tuberosum OX=4113 PE=1 SV=2	XP_010253042.1/1.84736e-24/PREDICTED: ubiquinol-cytochrome c reductase complex 6.7 kDa protein [Nelumbo nucifera]
MBI17_g08353_MAGBIO	417.147	358.84	408.338	433.977	429.519	418.216	402.513	355.637	499.186	187.162	193.27	192.677	252.728	268.286	332.053	C,KOG3494,Ubiquinol cytochrome c oxidoreductase, subunit QCR9	Cytochrome b-c1 complex subunit 9, mitochondrial OS=Arabidopsis thaliana OX=3702 GN=QCR9 PE=1 SV=1	XP_010244940.1/1.72746e-40/PREDICTED: cytochrome b-c1 complex subunit 9-like [Nelumbo nucifera]
MBI18_g36116_MAGBIO	67.2817	67.7032	82.4805	94.8533	69.428	76.4073	70.4753	96.5735	61.4147	163.414	171.141	127.251	121.549	132.173	109.824	C,KOG1671,Ubiquinol cytochrome c reductase, subunit RIP1	Cytochrome b6-f complex iron-sulfur subunit, chloroplastic OS=Spinacia oleracea OX=3562 GN=petC PE=1 SV=2	XP_015896571.1/1.13114e-129/PREDICTED: cytochrome b6-f complex iron-sulfur subunit 2, chloroplastic-like [Ziziphus jujuba]
MBI04_g38347_MAGBIO	188.219	152.59	212.148	223.435	210.829	215.983	321.595	277.233	339.079	141.305	120.29	160.144	162.879	184.484	167.223	C,KOG3440,Ubiquinol cytochrome c reductase, subunit QCR7	Cytochrome b-c1 complex subunit 7-2, mitochondrial OS=Arabidopsis thaliana OX=3702 GN=QCR7-2 PE=1 SV=1	OVA00507.1/4.56993e-38/Cytochrome b-c1 complex subunit 7 [Macleaya cordata]
MBI04_g38349_MAGBIO	80.3547	71.9241	95.0814	125.075	85.7576	89.5738	164.215	148.61	173.476	64.2274	74.0746	91.3888	85.9889	108.197	131.454	C,KOG3440,Ubiquinol cytochrome c reductase, subunit QCR7	Cytochrome b-c1 complex subunit 7-2, mitochondrial OS=Arabidopsis thaliana OX=3702 GN=QCR7-2 PE=1 SV=1	OAY78010.1/6.9946e-10/Cytochrome b-c1 complex subunit 7-2, partial [Ananas comosus]
cytochrome c
MBI06_g21945_MAGBIO	474.354	476.705	510.381	544.78	576.985	494.935	464.407	420.272	639.442	205.711	172.26	244.67	428.962	396.609	512.01	C,KOG3453,Cytochrome c	Cytochrome c OS=Fritillaria agrestis OX=64177 GN=CYTC PE=3 SV=3	XP_007225902.1/2.02813e-77/cytochrome c [Prunus persica] &gt;ONI35591.1 hypothetical protein PRUPE_1G544400 [Prunus persica]
complexIV
MBI03_g28426_MAGBIO	41.5434	41.2963	45.8448	56.5135	45.0941	35.9525	48.3963	42.9715	71.0047	24.825	28.107	27.7662	39.5336	34.5905	50.7198	O,KOG3496,Cytochrome c oxidase assembly protein/Cu2+ chaperone COX17	Cytochrome c oxidase copper chaperone 2 OS=Arabidopsis thaliana OX=3702 GN=COX17-2 PE=3 SV=1	XP_010942087.1/1.50611e-27/PREDICTED: cytochrome c oxidase copper chaperone 1-like [Elaeis guineensis]
MBI06_g21936_MAGBIO	27.3543	24.9218	25.1409	24.2725	35.1732	28.1788	25.7032	30.4864	42.5453	14.8302	20.4585	17.4843	30.9818	27.2108	39.5781	O,KOG3496,Cytochrome c oxidase assembly protein/Cu2+ chaperone COX17	Cytochrome c oxidase copper chaperone 2 OS=Arabidopsis thaliana OX=3702 GN=COX17-2 PE=3 SV=1	XP_010942087.1/7.06373e-29/PREDICTED: cytochrome c oxidase copper chaperone 1-like [Elaeis guineensis]
MBI07_g30981_MAGBIO	18.5672	20.4404	21.5809	25.1015	19.5645	21.6649	26.7239	23.0988	18.1314	10.7154	13.5431	11.7732	17.7017	17.2974	16.5803	--	--	XP_010919256.1/1.67192e-40/PREDICTED: cytochrome c oxidase assembly protein cox16, mitochondrial isoform X3 [Elaeis guineensis]
MBI08_g18758_MAGBIO	19.0484	22.5863	20.226	18.1715	16.395	17.8366	9.92667	9.8798	10.0294	5.2294	9.73012	7.69745	25.2068	22.9931	28.0605	C,KOG2792,Putative cytochrome C oxidase assembly protein	Protein SCO1 homolog 1, mitochondrial OS=Arabidopsis thaliana OX=3702 GN=HCC1 PE=1 SV=1	XP_010908867.1/6.31154e-116/PREDICTED: protein SCO1 homolog 1, mitochondrial [Elaeis guineensis] &gt;XP_010908869.1 PREDICTED: protein SCO1 homolog 1, mitochondrial [Elaeis guineensis] &gt;XP_019702802.1 PREDICTED: protein SCO1 homolog 1, mitochondrial [Elaeis guineensis] &gt;XP_019702803.1 PREDICTED: protein SCO1 homolog 1, mitochondrial [Elaeis guineensis]
MBI08_g18760_MAGBIO	19.6383	22.8762	18.7713	13.4222	16.6579	18.6458	9.02258	8.10469	7.75617	6.59326	8.53874	5.31817	14.761	12.8604	11.7438	C,KOG2792,Putative cytochrome C oxidase assembly protein	--	XP_010255751.1/1.61803e-28/PREDICTED: protein SCO1 homolog 1, mitochondrial [Nelumbo nucifera]
MBI10_g27628_MAGBIO	143.133	132.051	156.067	168.747	163.574	156.707	130.479	114.703	172.747	79.1902	71.2425	73.377	124.864	131.351	154.428	--	Probable cytochrome c oxidase subunit 5C-1 OS=Arabidopsis thaliana OX=3702 GN=At2g47380 PE=1 SV=1	XP_010931748.1/5.06457e-38/PREDICTED: cytochrome c oxidase subunit 5C-like [Elaeis guineensis]
MBI10_g27856_MAGBIO	29.6704	21.2396	21.9635	20.5966	22.3878	24.8455	27.2122	24.8081	37.2049	13.2184	10.3382	9.98459	22.5411	18.4095	21.4012	--	Probable cytochrome c oxidase subunit 5C-3 OS=Arabidopsis thaliana OX=3702 GN=At5g61310 PE=3 SV=1	--
MBI16_g31809_MAGBIO	245.599	211.317	261.621	346.856	308.003	307.3	285.446	275.337	337.322	137.138	122.269	135.835	205.465	193.98	233.834	C,KOG3469,Cytochrome c oxidase, subunit VIa/COX13	Cytochrome c oxidase subunit 6a, mitochondrial OS=Arabidopsis thaliana OX=3702 GN=COX6A PE=3 SV=1	XP_010245620.1/2.82574e-49/PREDICTED: cytochrome c oxidase subunit 6a, mitochondrial-like isoform X2 [Nelumbo nucifera]
ATP synthase
MBI04_g18036_MAGBIO	62.349	66.5065	73.2334	85.7991	70.229	70.0813	57.5876	52.9628	58.5464	33.6106	27.8169	30.4349	55.6627	47.1165	68.6261	C,KOG3495,Mitochondrial F1F0-ATP synthase, subunit epsilon/ATP15	ATP synthase subunit epsilon, mitochondrial OS=Ipomoea batatas OX=4120 PE=1 SV=2	OMO98325.1/8.90398e-35/ATPase, F1 complex, epsilon subunit, mitochondrial [Corchorus olitorius]
MBI05_g05359_MAGBIO	0.824293	0.719396	0.298536	0.499565	1.3725	1.46587	1.63422	1.74375	1.57334	1.90135	2.8463	2.41038	2.46716	2.23208	3.86873	--	ATP synthase protein MI25 OS=Triticum timopheevii OX=4570 PE=3 SV=1	YP_007905703.1/4.00471e-129/ATPase subunit 4 (mitochondrion) [Liriodendron tulipifera] &gt;AGJ90399.1 ATPase subunit 4 (mitochondrion) [Liriodendron tulipifera]
MBI11_g00916_MAGBIO	5.01493	3.77475	5.592	6.84311	5.9396	6.332	2.30363	3.10749	2.60084	4.38668	6.94592	5.60865	8.51043	9.06613	13.5017	C,KOG1531,F0F1-type ATP synthase, gamma subunit	ATP synthase subunit gamma, mitochondrial OS=Ipomoea batatas OX=4120 GN=ATPC PE=1 SV=2	XP_008374627.1/1.21149e-160/PREDICTED: ATP synthase subunit gamma, mitochondrial-like [Malus domestica]
MBI14_g24286_MAGBIO	126.329	120.186	141.702	161.479	133.104	147.002	136.308	136.059	161.565	71.7475	69.5272	81.9566	113.758	94.6653	139.397	C,KOG3495,Mitochondrial F1F0-ATP synthase, subunit epsilon/ATP15	ATP synthase subunit epsilon, mitochondrial OS=Ipomoea batatas OX=4120 PE=1 SV=2	OAY74368.1/1.56605e-25/ATP synthase subunit epsilon, mitochondrial, partial [Ananas comosus]

## Sheet: Table S3
Table S3. Differentially expressed genes (DEGs) related to β-amylase
gene_id	S0_1(FPKM)	S0_2(FPKM)	S0_3(FPKM)	S1_1(FPKM)	S1_2(FPKM)	S1_3(FPKM)	S2_1(FPKM)	S2_2(FPKM)	S2_3(FPKM)	S3_1(FPKM)	S3_2(FPKM)	S3_3(FPKM)	S4_1(FPKM)	S4_2(FPKM)	S4_3(FPKM)	KOG	Swiss-Prot	Nr
MBI04_g20744_MAGBIO	1.69523	1.66326	1.59846	1.38945	1.09158	1.52409	7.19557	11.7941	9.59042	4.93171	5.49177	4.59061	1.3322	0.973572	1.17367	--	Beta-amylase 3, chloroplastic OS=Arabidopsis thaliana OX=3702 GN=BAM3 PE=1 SV=3	XP_010274550.1/0/PREDICTED: beta-amylase 3, chloroplastic [Nelumbo nucifera]
MBI06_g06490_MAGBIO	4.1146	4.46184	6.92237	7.21651	5.48111	7.2319	8.09032	8.87566	11.4207	8.37627	10.1997	12.9094	11.6133	13.9316	17.991	--	--	XP_004144400.1/7.42943e-105/PREDICTED: beta-amylase 1, chloroplastic [Cucumis sativus] &gt;KGN58391.1 hypothetical protein Csa_3G636400 [Cucumis sativus]
MBI06_g06492_MAGBIO	4.55852	1.89446	6.94059	8.48967	6.47291	6.70703	7.99293	11.8733	11.6148	13.3557	28.5465	26.1714	12.1646	14.7457	20.9391	--	--	XP_020089208.1/5.72568e-80/beta-amylase 1, chloroplastic-like [Ananas comosus]
MBI07_g08901_MAGBIO	54.8375	28.9661	37.0639	33.3241	63.3567	36.5959	453.625	397.928	390.103	164.091	69.6133	117.115	18.7211	14.0654	9.89694	--	--	XP_018812118.1/4.10697e-142/PREDICTED: beta-amylase 1, chloroplastic-like, partial [Juglans regia]
MBI07_g12798_MAGBIO	14.1454	12.8396	13.1875	13.3513	18.6948	12.6772	28.1429	29.1723	32.3202	19.4639	22.0196	22.4004	14.9954	14.796	16.7774	--	--	XP_010915994.1/0/PREDICTED: beta-amylase 1, chloroplastic-like [Elaeis guineensis]
MBI07_g14444_MAGBIO	66.3364	31.5685	54.2749	61.6317	94.7176	56.0845	715.968	615.626	645.356	175.228	102.202	170.568	32.3395	29.2183	24.7331	--	Beta-amylase 1, chloroplastic OS=Arabidopsis thaliana OX=3702 GN=BAM1 PE=1 SV=1	XP_016699511.1/0/PREDICTED: beta-amylase 1, chloroplastic-like isoform X2 [Gossypium hirsutum]
MBI18_g25923_MAGBIO	26.5662	4.91651	29.7986	47.5643	50.0991	35.1462	304.359	250.21	270.228	356.114	364.538	321.742	20.471	20.138	20.2977	--	Beta-amylase Tri a 17 OS=Triticum aestivum OX=4565 GN=BMY1 PE=1 SV=1	XP_020095134.1/1.47343e-72/beta-amylase-like [Ananas comosus]
MBI18_g28069_MAGBIO	76.7882	19.4344	82.2058	127.892	145.424	96.8595	723.067	663.298	588.379	750.854	680.797	646.32	41.1244	40.8889	34.9893	--	Beta-amylase OS=Vigna unguiculata OX=3917 GN=BMY1 PE=2 SV=1	XP_008793743.1/0/PREDICTED: LOW QUALITY PROTEIN: beta-amylase-like [Phoenix dactylifera]

## Sheet: Table S4
Table S4. Differentially expressed genes (DEGs) related to glucolysis
gene_id	S0_1(FPKM)	S0_2(FPKM)	S0_3(FPKM)	S1_1(FPKM)	S1_2(FPKM)	S1_3(FPKM)	S2_1(FPKM)	S2_2(FPKM)	S2_3(FPKM)	S3_1(FPKM)	S3_2(FPKM)	S3_3(FPKM)	S4_1(FPKM)	S4_2(FPKM)	S4_3(FPKM)	KOG	Swiss-Prot	Nr
HK
MBI01_g10123_MAGBIO	79.9322	69.2347	68.7916	74.9516	123.592	79.2744	196.199	153.37	207.864	47.7137	83.105	54.187	50.7231	49.5214	46.0781	G,KOG1369,Hexokinase	Hexokinase-1 OS=Arabidopsis thaliana OX=3702 GN=HXK1 PE=1 SV=2	OVA08529.1/0/Hexokinase [Macleaya cordata]
GPI
MBI06_g36047_MAGBIO	99.0886	83.9374	111.574	140.101	183.776	118.726	237.971	187.926	247.849	76.4664	56.866	74.0919	65.0996	57.0499	62.7693	G,KOG2446,Glucose-6-phosphate isomerase	Glucose-6-phosphate isomerase 1, chloroplastic OS=Arabidopsis thaliana OX=3702 GN=PGI1 PE=1 SV=1	OVA01804.1/0/Phosphoglucose isomerase (PGI) [Macleaya cordata]
MBI16_g36556_MAGBIO	124.372	87.8731	142.025	216.66	233.673	148.209	430.368	403.964	393.609	119.221	105.579	118.538	61.6038	57.9394	72.6728	G,KOG2446,Glucose-6-phosphate isomerase	Glucose-6-phosphate isomerase, cytosolic 1 OS=Clarkia mildrediae OX=49756 GN=PGIC1 PE=3 SV=1	XP_003618419.1/0/glucose-6-phosphate isomerase [Medicago truncatula] &gt;AES74637.1 glucose-6-phosphate isomerase [Medicago truncatula]
PFK
MBI02_g18286_MAGBIO	12.7796	11.1877	15.2097	17.0509	21.8845	16.8569	44.5414	52.3946	42.9892	15.5294	17.1827	29.3147	14.046	15.998	17.4778	G,KOG2440,Pyrophosphate-dependent phosphofructo-1-kinase	ATP-dependent 6-phosphofructokinase 5, chloroplastic OS=Arabidopsis thaliana OX=3702 GN=PFK5 PE=1 SV=1	XP_010266371.1/0/PREDICTED: ATP-dependent 6-phosphofructokinase 5, chloroplastic [Nelumbo nucifera]
MBI02_g39063_MAGBIO	5.75298	1.79981	2.88626	2.59262	7.36135	4.11403	4.98477	5.42611	9.92878	2.64568	1.95101	2.65588	5.22979	4.75744	2.65841	G,KOG2440,Pyrophosphate-dependent phosphofructo-1-kinase	ATP-dependent 6-phosphofructokinase 5, chloroplastic OS=Arabidopsis thaliana OX=3702 GN=PFK5 PE=1 SV=1	OVA09018.1/0/Phosphofructokinase domain [Macleaya cordata]
MBI04_g06991_MAGBIO	13.3859	12.3591	13.4446	17.513	19.8033	14.1542	56.4972	43.9003	55.566	22.99	13.8787	24.5063	16.5364	16.9448	16.0947	G,KOG2440,Pyrophosphate-dependent phosphofructo-1-kinase	ATP-dependent 6-phosphofructokinase 3 OS=Arabidopsis thaliana OX=3702 GN=PFK3 PE=1 SV=1	XP_021807053.1/0/ATP-dependent 6-phosphofructokinase 6-like [Prunus avium]
FBA
MBI01_g03734_MAGBIO	473.468	402.84	444.425	458.202	554.467	451.446	704.163	671.766	943.712	253.653	170.102	234.856	346.905	350.713	361.902	G,KOG1557,Fructose-biphosphate aldolase	Fructose-bisphosphate aldolase 1, cytoplasmic OS=Oryza sativa subsp. japonica OX=39947 GN=FBA1 PE=1 SV=2	CAB77243.2/0/fructose-bisphosphate aldolase [Persea americana]
MBI10_g06743_MAGBIO	318.248	274.48	302.61	314.901	374.37	299.55	336.033	327.125	466.203	195.511	161.961	251.95	317.261	343.665	368.802	G,KOG1557,Fructose-biphosphate aldolase	Fructose-bisphosphate aldolase 3, chloroplastic OS=Arabidopsis thaliana OX=3702 GN=FBA3 PE=1 SV=1	XP_011022763.1/0/PREDICTED: probable fructose-bisphosphate aldolase 3, chloroplastic [Populus euphratica]
MBI17_g10825_MAGBIO	477.086	515.696	571.024	503.193	513.461	519.922	306.086	371.523	448.701	295.481	224.005	303.263	573.133	589.271	739.265	G,KOG1557,Fructose-biphosphate aldolase	Fructose-bisphosphate aldolase 6, cytosolic OS=Arabidopsis thaliana OX=3702 GN=FBA6 PE=1 SV=1	CAB77243.2/3.24798e-176/fructose-bisphosphate aldolase [Persea americana]
GAPDH
MBI06_g09278_MAGBIO	308.006	305.324	301.975	302.103	338.929	282.548	257.015	229.124	361.065	122.507	112.027	121.337	248.174	225.162	266.378	G,KOG0657,Glyceraldehyde 3-phosphate dehydrogenase	Glyceraldehyde-3-phosphate dehydrogenase, cytosolic OS=Magnolia liliiflora OX=3403 GN=GAPC PE=2 SV=1	P26518.1/0/RecName: Full=Glyceraldehyde-3-phosphate dehydrogenase, cytosolic &gt;CAA42905.1 glyceraldehyde 3-phosphate dehydrogenase [Magnolia liliiflora]
MBI11_g44433_MAGBIO	506.536	421.018	470.245	500.226	512.106	461.539	403.334	351.965	419.449	297.62	167.32	211.118	295.475	243.247	278.113	G,KOG0657,Glyceraldehyde 3-phosphate dehydrogenase	Glyceraldehyde-3-phosphate dehydrogenase, cytosolic OS=Magnolia liliiflora OX=3403 GN=GAPC PE=2 SV=1	P26518.1/9.68797e-168/RecName: Full=Glyceraldehyde-3-phosphate dehydrogenase, cytosolic &gt;CAA42905.1 glyceraldehyde 3-phosphate dehydrogenase [Magnolia liliiflora]
MBI18_g20608_MAGBIO	338.369	369.89	327.25	327.228	399.368	327.34	357.913	359.635	372.736	172.911	108.941	211.183	326.779	331.763	303.969	G,KOG0657,Glyceraldehyde 3-phosphate dehydrogenase	Glyceraldehyde-3-phosphate dehydrogenase GAPCP1, chloroplastic OS=Arabidopsis thaliana OX=3702 GN=GAPCP1 PE=1 SV=1	XP_018840355.1/0/PREDICTED: glyceraldehyde-3-phosphate dehydrogenase GAPCP2, chloroplastic-like isoform X2 [Juglans regia]
PGK
MBI02_g35829_MAGBIO	37.3134	46.1977	32.3033	23.9225	23.5083	31.0291	9.21726	9.16256	6.90407	7.61021	8.67771	8.77011	27.3718	23.8042	25.9133	G,KOG1367,3-phosphoglycerate kinase	Phosphoglycerate kinase 3, cytosolic OS=Arabidopsis thaliana OX=3702 GN=PGK3 PE=1 SV=1	OVA12408.1/0/Phosphoglycerate kinase [Macleaya cordata]
PGM
MBI02_g30891_MAGBIO	28.1799	20.7938	31.3977	32.4099	31.7209	31.9251	38.7769	31.1308	37.8945	10.9999	15.7229	13.5316	24.1806	24.5952	24.1975	G,KOG0235,Phosphoglycerate mutase	2,3-bisphosphoglycerate-dependent phosphoglycerate mutase 1 OS=Arabidopsis thaliana OX=3702 GN=gpmA1 PE=2 SV=1	XP_010261237.1/0/PREDICTED: uncharacterized protein LOC104600104 [Nelumbo nucifera] &gt;XP_019053747.1 PREDICTED: uncharacterized protein LOC104600104 [Nelumbo nucifera]
MBI05_g34461_MAGBIO	38.0924	44.6801	37.9541	48.3737	60.2276	42.7737	62.7516	57.2005	52.2973	27.1135	16.5739	37.1695	40.2899	40.7015	33.1072	G,KOG0235,Phosphoglycerate mutase	2,3-bisphosphoglycerate-dependent phosphoglycerate mutase 1 OS=Arabidopsis thaliana OX=3702 GN=gpmA1 PE=2 SV=1	XP_010261237.1/0/PREDICTED: uncharacterized protein LOC104600104 [Nelumbo nucifera] &gt;XP_019053747.1 PREDICTED: uncharacterized protein LOC104600104 [Nelumbo nucifera]
MBI19_g22600_MAGBIO	9.57269	1.26497	32.1707	15.66	50.8014	125.115	41.9785	11.2592	107.798	4.88604	38.8549	8.75143	1.22773	1.85397	0	G,KOG0235,Phosphoglycerate mutase	Metal-independent phosphoserine phosphatase OS=Arabidopsis thaliana OX=3702 GN=IPSP PE=1 SV=1	OVA18522.1/4.5131e-120/Histidine phosphatase superfamily [Macleaya cordata]
MBI19_g42984_MAGBIO	5.85283	0.965196	13.3823	9.25441	20.0624	48.5455	17.5661	6.91578	38.6665	2.16047	17.7531	3.57355	0.858112	0	0	G,KOG0235,Phosphoglycerate mutase	Metal-independent phosphoserine phosphatase OS=Arabidopsis thaliana OX=3702 GN=IPSP PE=1 SV=1	OVA18522.1/1.54209e-115/Histidine phosphatase superfamily [Macleaya cordata]
ENO
MBI04_g35279_MAGBIO	368.902	373.337	330.077	353.729	372.665	334.028	269.531	259.645	311.513	213.114	125.8	181.295	239.054	212.539	235.082	G,KOG2670,Enolase	Enolase OS=Oryza sativa subsp. japonica OX=39947 GN=ENO1 PE=1 SV=2	OVA07690.1/0/Enolase [Macleaya cordata]
MBI17_g30590_MAGBIO	243.567	274.6	235.296	227.12	237.206	212.169	152.065	151.826	204.189	142.328	67.5214	105.786	184.723	169.898	186.795	G,KOG2670,Enolase	Enolase OS=Ricinus communis OX=3988 PE=2 SV=1	OVA04639.1/0/Enolase [Macleaya cordata]
PK
MBI03_g11321_MAGBIO	36.8583	51.4019	39.1544	29.6105	32.6427	38.1554	33.4919	36.8005	31.1087	27.3112	19.9944	25.7436	52.6514	60.7452	43.3388	G,KOG2323,Pyruvate kinase	Pyruvate kinase 1, cytosolic OS=Oryza sativa subsp. indica OX=39946 GN=OsI_35105 PE=3 SV=1	XP_010269337.1/0/PREDICTED: pyruvate kinase 2, cytosolic-like [Nelumbo nucifera]
MBI03_g11906_MAGBIO	66.3704	96.9413	66.2846	40.827	49.8789	56.4758	50.1899	53.9057	32.3092	66.2905	29.2779	67.635	106.582	131.226	98.1311	G,KOG2323,Pyruvate kinase	Pyruvate kinase, cytosolic isozyme OS=Glycine max OX=3847 PE=2 SV=1	XP_021298462.1/0/pyruvate kinase, cytosolic isozyme [Herrania umbratica] &gt;XP_021298468.1 pyruvate kinase, cytosolic isozyme [Herrania umbratica]
MBI04_g36290_MAGBIO	3.59373	3.04482	4.33316	3.37428	5.49087	3.68012	5.56593	4.50545	8.95886	4.79325	4.33302	4.07814	2.46159	1.71696	2.18457	G,KOG2323,Pyruvate kinase	Pyruvate kinase isozyme G, chloroplastic OS=Nicotiana tabacum OX=4097 PE=2 SV=1	XP_002278359.2/0/PREDICTED: pyruvate kinase isozyme G, chloroplastic isoform X1 [Vitis vinifera]
MBI04_g38560_MAGBIO	9.37385	6.36838	8.99203	7.40793	10.2992	8.59073	11.9747	10.5515	18.2879	10.0553	10.3591	8.79026	3.61307	3.97879	4.45586	G,KOG2323,Pyruvate kinase	Pyruvate kinase isozyme G, chloroplastic OS=Nicotiana tabacum OX=4097 PE=2 SV=1	XP_002278359.2/0/PREDICTED: pyruvate kinase isozyme G, chloroplastic isoform X1 [Vitis vinifera]
MBI06_g29319_MAGBIO	61.1379	61.2809	52.0726	42.9221	44.784	51.4012	27.9066	28.2563	18.4479	14.3073	11.0628	13.9509	57.8483	49.6187	48.5093	G,KOG2323,Pyruvate kinase	Plastidial pyruvate kinase 2 OS=Arabidopsis thaliana OX=3702 GN=PKP2 PE=1 SV=1	OVA07857.1/0/Pyruvate kinase [Macleaya cordata]
MBI17_g12069_MAGBIO	227.587	284.693	223.748	218.231	213.688	196.685	123.473	114.779	132.621	105.441	72.3957	86.4438	159.947	150.061	152.857	G,KOG2323,Pyruvate kinase	Pyruvate kinase 1, cytosolic OS=Oryza sativa subsp. indica OX=39946 GN=OsI_35105 PE=3 SV=1	XP_008777772.1/0/PREDICTED: pyruvate kinase 1, cytosolic-like [Phoenix dactylifera]
MBI19_g09315_MAGBIO	55.4289	64.1351	50.3533	42.8831	42.2549	50.3948	15.5068	14.7585	26.7372	10.5239	8.62891	10.6173	36.9751	38.0611	28.8302	G,KOG2323,Pyruvate kinase	Pyruvate kinase, cytosolic isozyme OS=Nicotiana tabacum OX=4097 PE=2 SV=1	OVA13248.1/0/Pyruvate kinase [Macleaya cordata]

## Sheet: Table S5
Table S5. Differentially expressed genes (DEGs) related to mitochondrial pyruvate carrier (MPC)
gene_id	S0_1(FPKM)	S0_2(FPKM)	S0_3(FPKM)	S1_1(FPKM)	S1_2(FPKM)	S1_3(FPKM)	S2_1(FPKM)	S2_2(FPKM)	S2_3(FPKM)	S3_1(FPKM)	S3_2(FPKM)	S3_3(FPKM)	S4_1(FPKM)	S4_2(FPKM)	S4_3(FPKM)	KOG	Swiss-Prot	Nr
MBI13_g29524_MAGBIO	32.2703	5.78233	32.6643	23.2098	38.9328	37.318	32.4007	26.1796	66.9262	27.3292	36.6042	23.4616	14.0252	12.7951	13.6535	S,KOG1589,Uncharacterized conserved protein	Mitochondrial pyruvate carrier 4 OS=Arabidopsis thaliana OX=3702 GN=MPC4 PE=3 SV=1	XP_010090960.1/1.31433e-65/hypothetical protein L484_013619 [Morus notabilis] &gt;EXB41545.1 hypothetical protein L484_013619 [Morus notabilis]

## Sheet: Table S6
Table S6. Differentially expressed genes (DEGs) related to NAD-dependent malic enzyme (NAD-ME)
gene_id	S0_1(FPKM)	S0_2(FPKM)	S0_3(FPKM)	S1_1(FPKM)	S1_2(FPKM)	S1_3(FPKM)	S2_1(FPKM)	S2_2(FPKM)	S2_3(FPKM)	S3_1(FPKM)	S3_2(FPKM)	S3_3(FPKM)	S4_1(FPKM)	S4_2(FPKM)	S4_3(FPKM)	KOG	Swiss-Prot	Nr
MBI04_g03332_MAGBIO	50.988	41.4378	41.0099	45.4278	45.6514	41.3907	45.1753	43.2874	40.0788	36.3959	25.4149	30.9116	29.598	25.6208	26.6711	C,KOG1257,NADP+-dependent malic enzyme	NAD-dependent malic enzyme 62 kDa isoform, mitochondrial OS=Solanum tuberosum OX=4113 PE=1 SV=1	XP_002302483.1/0/malate oxidoreductase family protein [Populus trichocarpa] &gt;EEE81756.1 malate oxidoreductase family protein [Populus trichocarpa]
MBI04_g08846_MAGBIO	54.4524	40.4878	52.1328	52.7631	62.2555	54.2276	50.1491	52.8775	50.6607	47.5216	36.5834	38.2078	36.6573	30.3771	34.3913	C,KOG1257,NADP+-dependent malic enzyme	NAD-dependent malic enzyme 62 kDa isoform, mitochondrial OS=Solanum tuberosum OX=4113 PE=1 SV=1	XP_002302483.1/0/malate oxidoreductase family protein [Populus trichocarpa] &gt;EEE81756.1 malate oxidoreductase family protein [Populus trichocarpa]
MBI18_g09780_MAGBIO	181.036	215.09	182.535	184.638	176.923	186.678	209.369	238.11	145.775	206.127	139.428	188	173.003	150.871	172.345	C,KOG1257,NADP+-dependent malic enzyme	NAD-dependent malic enzyme 59 kDa isoform, mitochondrial OS=Solanum tuberosum OX=4113 PE=1 SV=1	OVA14098.1/0/Malic oxidoreductase [Macleaya cordata]

## Sheet: Table  S7
Table S7. Profiles of differential lipid metabolites between S1 and S2
ID	name	Class I	Class II	S1-1	S1-2	S1-3	S2-1	S2-2	S2-3	S1_Mean	S2_Mean	Fold_change	log2FC	Pvalue	VIP	regulated
meta_1	Cer(d18:0/22:1(2OH))	SP	Cer	0.494312	0.679541	0.59375	0.000407592	0.000407592	0.169442	0.589201	0.0567523	0.0963208	-3.37601	0.0023981	1.20355	down
meta_7	Cer(d18:0/16:0)	SP	Cer	0.627715	0.718163	0.946289	2.67202	2.84839	1.82174	0.764055	2.44739	3.20315	1.67949	0.0257419	1.16722	up
meta_9	Cer(d18:2/22:0)	SP	Cer	0.613237	0.769311	0.763672	1.5771	1.56202	1.05779	0.715407	1.39897	1.95549	0.967528	0.0472713	1.11228	up
meta_14	Cer(t18:1/26:0(2OH))	SP	Cert	24.819	25.9916	27.9297	34.7564	37.366	35.0637	26.2468	35.7287	1.36126	0.444942	0.00155823	1.21417	up
meta_16	Cer(t18:1/23:1(2OH))	SP	Cert	0.500517	0.479123	0.625977	0.369663	0.250128	0.277179	0.535206	0.29899	0.558645	-0.839995	0.017219	1.12371	down
meta_17	Cer(t18:1/24:1(2OH))	SP	Cert	2.03723	1.95198	2.10938	1.07484	1.21491	0.920666	2.03286	1.07014	0.526418	-0.925718	0.00196397	1.22942	down
meta_18	Cer(t18:1/25:1(2OH))	SP	Cert	0.837642	0.975992	0.878906	0.425917	0.356304	0.255632	0.897513	0.345951	0.385455	-1.37537	0.00117112	1.22098	down
meta_20	Cer(t18:0/16:0)	SP	Cert	11.0651	12.2129	12.4023	4.86188	6.35018	5.94515	11.8935	5.71907	0.480858	-1.05632	0.000545923	1.23001	down
meta_24	Cer(t18:1/24:0)	SP	Cert	68.9762	73.382	73.3398	90.8086	96.4778	92.0666	71.8994	93.1177	1.29511	0.373076	0.000804419	1.22657	up
meta_25	Cer(t17:0/24:0)	SP	Cert	4.99483	4.81211	5.05859	4.05826	4.16539	4.08423	4.95518	4.10263	0.827948	-0.272388	0.00268044	1.23208	down
meta_26	Cer(t18:1/25:0(2OH))	SP	Cert	25.1293	25.0522	29.0039	32.3456	31.4446	30.1665	26.3951	31.3189	1.18654	0.246762	0.0450333	1.08094	up
meta_32	Cer(t18:1/26:0)	SP	Cert	15.0982	16.9102	16.1133	19.1863	18.7851	19.2948	16.0406	19.0887	1.19003	0.250996	0.0212014	1.18054	up
meta_36	Cer(t18:0/22:0(2OH))	SP	Cert	28.2316	27.6618	28.7109	25.9166	25.9316	25.0735	28.2015	25.6406	0.909193	-0.137342	0.0035595	1.19261	down
meta_39	Cer(t18:0/18:0(2OH))	SP	Cert	18.7177	20.1461	20.2148	8.28729	8.9025	9.12831	19.6929	8.7727	0.445476	-1.16658	0.000282793	1.2475	down
meta_40	Cer(t18:0/16:0(2OH))	SP	Cert	9.21406	9.1023	10.8398	6.64992	5.57427	5.60235	9.71873	5.94218	0.611415	-0.709776	0.00777251	1.18262	down
meta_41	Cer(t18:1/23:0(2OH))	SP	Cert	26.8873	27.1399	28.2227	32.2451	30.73	29.383	27.4166	30.786	1.1229	0.167225	0.036939	1.10022	up
meta_44	Coenzyme Q8	PR	CoQ	2.06825	2.70355	2.76367	1.61728	1.52118	1.40059	2.51182	1.51302	0.602358	-0.731308	0.0379262	1.13735	down
meta_48	DG(16:0_18:1)	GL	DG	48.8108	43.8413	47.0703	23.7067	21.6437	32.3213	46.5741	25.8905	0.5559	-0.847104	0.0128791	1.18513	down
meta_58	DG(16:0_20:4)	GL	DG	7.46639	9.74948	8.71094	3.33501	3.34865	5.97453	8.64227	4.2194	0.488228	-1.03437	0.0182487	1.12296	down
meta_59	DG(18:2_18:2)	GL	DG	6680.46	8246.35	5898.44	3355.1	4287.9	3878.55	6941.75	3840.52	0.553249	-0.853998	0.0328161	1.13133	down
meta_60	DG(16:1_20:3)	GL	DG	46.3289	41.9624	34.9609	15.329	11.6794	21.1557	41.0841	16.0547	0.390777	-1.35558	0.00482652	1.18586	down
meta_61	DG(18:1_18:3)	GL	DG	1052.74	989.562	1042.97	598.694	475.753	730.656	1028.42	601.701	0.585071	-0.773316	0.0224036	1.181	down
meta_62	DG(18:1_20:3)	GL	DG	2.10962	1.30898	1.38086	0.000407592	0.000407592	0.000407592	1.59982	0.000407592	0.000254774	-11.9385	0.0246269	1.19465	down
meta_63	DG(18:2_20:2)	GL	DG	24.4054	18.2255	18.0664	10.4269	10.2297	12.811	20.2324	11.1559	0.551386	-0.858866	0.035111	1.12437	down
meta_69	DG(18:2_18:4)	GL	DG	41.1582	45.3027	54.1016	70.5173	65.1353	79.7258	46.8542	71.7928	1.53226	0.615662	0.0123793	1.1399	up
meta_72	DG(18:0_18:1)	GL	DG	13.6091	12.6931	16.4062	4.3998	4.85962	8.93242	14.2362	6.06395	0.425954	-1.23123	0.0125653	1.14515	down
meta_74	DG(14:0_18:2)	GL	DG	8.14891	7.91232	8.16406	3.59618	3.47116	3.70225	8.0751	3.58986	0.44456	-1.16955	2.7145e-06	1.25251	down
meta_76	DG(18:1_20:0)	GL	DG	10.2792	6.63883	10.8203	2.53139	2.32772	1.36337	9.24612	2.07416	0.224328	-2.15632	0.0251782	1.17228	down
meta_77	DG(19:1_18:2)	GL	DG	3.32989	2.79749	2.22656	1.16524	1.04543	1.57493	2.78465	1.26187	0.453151	-1.14193	0.0243532	1.13599	down
meta_79	DG(14:1_22:2)	GL	DG	4.50879	3.88309	3.33984	1.111	0.804492	1.41822	3.91057	1.11124	0.284162	-1.81521	0.00508944	1.21006	down
meta_80	DG(18:1_18:2)	GL	DG	920.372	653.445	664.062	235.058	257.274	338.883	745.96	277.072	0.37143	-1.42884	0.0225851	1.16636	down
meta_85	DG(16:2_18:1)	GL	DG	1.90072	1.90397	2.14844	0.000407592	0.000407592	0.000407592	1.98438	0.000407592	0.000205401	-12.2493	0.00170541	1.24954	down
meta_87	DG(16:1_18:2)	GL	DG	34.1262	37.1608	32.6172	20.2913	17.0904	17.0617	34.6347	18.1478	0.523977	-0.932424	0.0008126	1.22757	down
meta_88	DG(18:2_20:1)	GL	DG	85.0052	67.6409	67.5781	26.3184	21.0311	27.62	73.4081	24.9899	0.340424	-1.5546	0.00817707	1.21569	down
meta_89	DG(14:0_18:3)	GL	DG	2.2544	2.17119	2.51953	3.83727	3.87953	5.03428	2.31504	4.25036	1.83598	0.876548	0.0316019	1.15611	up
meta_90	DG(15:0_18:2)	GL	DG	4.7363	5.05219	5.85938	10.7082	10.5156	14.2605	5.21595	11.8281	2.26768	1.18121	0.0254827	1.1713	up
meta_95	DG(17:0_18:2)	GL	DG	17.3526	14.6764	14.7852	10.226	9.29045	9.08913	15.6047	9.5352	0.611045	-0.710649	0.0112314	1.19777	down
meta_96	DG(18:1_18:1)	GL	DG	57.6008	48.9562	46.875	10.5475	9.57631	13.6141	51.144	11.246	0.219888	-2.18516	0.0030225	1.23521	down
meta_97	DG(18:0_18:2)	GL	DG	225.44	246.347	214.844	149.674	112.711	152.791	228.877	138.392	0.604657	-0.725811	0.00621604	1.1833	down
meta_100	DG(18:2_22:0)	GL	DG	99.0693	71.19	69.9219	35.7609	53.0883	19.7845	80.0604	36.2113	0.452299	-1.14465	0.0316231	1.06751	down
meta_110	DGDG(18:2_18:3)	GL	DGDG	208.893	267.223	208.984	140.633	41.3476	130.264	228.367	104.082	0.455765	-1.13364	0.0374987	1.07705	down
meta_114	DGDG(18:0_18:2)	GL	DGDG	129.266	197.286	165.039	82.7725	67.2792	37.4143	163.864	62.4887	0.381346	-1.39083	0.0169918	1.13511	down
meta_116	DGTS(18:3_20:5)	GL	DGTS	39.5036	42.2756	32.0312	14.5655	21.5416	15.1812	37.9368	17.0961	0.450647	-1.14993	0.00686985	1.17868	down
meta_117	DGTS(18:1_20:5)	GL	DGTS	19.0279	19.9374	18.5547	5.63536	4.65544	7.02253	19.1733	5.77111	0.300997	-1.73218	0.000288494	1.24511	down
meta_119	DGTS(18:2_18:3)	GL	DGTS	282.316	270.355	264.648	199.9	171.516	205.681	272.44	192.365	0.706084	-0.502088	0.00708922	1.20311	down
meta_122	DGTS(18:1_18:3)	GL	DGTS	32.1613	30.5846	31.3477	17.6796	16.9474	20.1763	31.3645	18.2678	0.582434	-0.779833	0.00158578	1.23734	down
meta_126	DGTS(18:2_20:5)	GL	DGTS	208.893	182.672	204.102	91.6123	72.3839	98.9226	198.556	87.6396	0.441385	-1.17989	0.000604368	1.22874	down
meta_130	FFA(32:0)	FA	FFA	10.8842	9.08142	10.3271	13.6364	11.8173	13.1244	10.0976	12.8593	1.27351	0.348806	0.0220771	1.09838	up
meta_131	FFA(31:0)	FA	FFA	4.39504	4.82777	5.07812	9.0658	7.47831	7.68854	4.76698	8.07755	1.69448	0.760843	0.0124904	1.19311	up
meta_132	FFA(30:0)	FA	FFA	20.1396	20.3288	18.1885	27.6243	30.6279	29.383	19.5523	29.2117	1.49403	0.579209	0.00121534	1.22197	up
meta_135	FFA(26:0)	FA	FFA	24.0434	21.5031	22.7295	42.9432	40.0715	37.953	22.7587	40.3226	1.77174	0.82517	0.00177314	1.23305	up
meta_136	FFA(24:0)	FA	FFA	17.3475	13.7787	20.6055	36.9161	38.7953	36.4838	17.2439	37.3984	2.16879	1.11689	0.00481549	1.22765	up
meta_141	FFA(22:2)	FA	FFA	2.35264	3.00104	2.97852	4.41989	5.0536	4.45642	2.7774	4.6433	1.67182	0.741417	0.00323136	1.19556	up
meta_143	FFA(20:3)	FA	FFA	5.32575	4.22756	4.61426	8.16173	7.60592	6.68462	4.72252	7.48409	1.58477	0.66427	0.00836988	1.16839	up
meta_144	FFA(22:3)	FA	FFA	0.917787	0.673278	0.834961	0.258664	0.265442	0.301175	0.808675	0.275094	0.340178	-1.55564	0.0151873	1.20965	down
meta_145	FFA(20:4)	FA	FFA	61.272	63.4134	63.7207	10.1205	10.0051	7.32125	62.802	9.14897	0.14568	-2.77913	2.00451e-06	1.25258	down
meta_147	FFA(15:0)	FA	FFA	5.7394	4.82777	4.58984	9.24159	11.562	11.8511	5.05234	10.8849	2.15443	1.10731	0.010157	1.19815	up
meta_148	FFA(18:2)	FA	FFA	6592.55	5167.01	5273.44	3264.69	3062.79	3232.13	5677.67	3186.53	0.56124	-0.83331	0.0302931	1.17579	down
meta_149	FFA(33:0)	FA	FFA	6.74767	4.90605	5.49316	3.76695	3.11383	3.35455	5.71563	3.41178	0.596921	-0.744388	0.0393631	1.12201	down
meta_150	FFA(14:0)	FA	FFA	3.82627	3.57516	3.78418	2.7122	2.83308	2.86484	3.72853	2.80337	0.75187	-0.411445	0.0013603	1.2307	down
meta_153	FFA(35:0)	FA	FFA	5.76525	5.55846	6.00586	2.47614	2.15161	2.31636	5.77652	2.3147	0.400709	-1.31937	5.47921e-05	1.24853	down
meta_154	FFA(36:0)	FA	FFA	7.18718	6.21086	6.56738	2.35309	2.55232	2.37023	6.65514	2.42521	0.364412	-1.45636	0.00318459	1.24221	down
meta_155	FFA(15:1)	FA	FFA	13.8573	9.55115	10.7178	5.47464	5.84482	5.90108	11.3754	5.74018	0.504613	-0.986751	0.0469576	1.14013	down
meta_157	FFA(17:1)	FA	FFA	7.26474	6.10647	7.27539	3.49071	3.16488	3.40353	6.8822	3.35304	0.487204	-1.0374	0.00862785	1.22294	down
meta_158	FFA(18:1)	FA	FFA	1142.71	868.998	954.59	386.74	352.221	296.278	988.766	345.08	0.349	-1.5187	0.00968581	1.2125	down
meta_159	FFA(19:1)	FA	FFA	4.21406	3.13152	3.58887	2.01406	1.41143	2.74241	3.64482	2.05597	0.56408	-0.826028	0.0348002	1.06374	down
meta_160	FFA(20:1)	FA	FFA	66.7011	57.6722	74.9512	37.4184	44.6656	34.7698	66.4415	38.9513	0.586249	-0.770414	0.0148252	1.15516	down
meta_162	FFA(34:0)	FA	FFA	7.41986	5.9238	7.2998	3.36514	3.2925	3.33007	6.88115	3.32924	0.483819	-1.04746	0.0176187	1.21051	down
meta_174	LDGTS(16:2)	GL	LDGTS	3.48501	4.22756	3.1543	0.000407592	0.000407592	0.000407592	3.62229	0.000407592	0.000112524	-13.1175	0.00758936	1.23504	down
meta_176	LPA(22:5)	GP	LPA	16.6236	13.7265	14.5996	4.84681	5.00255	5.43585	14.9832	5.09507	0.340051	-1.55618	0.00576902	1.23485	down
meta_178	LPA(18:3)	GP	LPA	418.821	365.344	429.688	487.192	456.866	497.062	404.618	480.373	1.18723	0.247596	0.0412461	1.06818	up
meta_180	LPA(18:2)	GP	LPA	1975.18	1826.72	2038.57	1348.57	1301.68	1393.24	1946.83	1347.83	0.692323	-0.530484	0.00469285	1.22269	down
meta_181	LPA(18:1)	GP	LPA	139.607	135.96	144.775	156.454	149.311	161.606	140.114	155.79	1.11188	0.153003	0.0274435	1.09416	up
meta_182	LPA(18:0)	GP	LPA	11.1427	9.91649	10.9863	7.45856	8.16743	7.05191	10.6818	7.5593	0.707678	-0.498836	0.00379181	1.19319	down
meta_184	LPC(20:1)	GP	LPC	2.52327	2.881	2.97852	0.914114	0.925983	0.795299	2.79426	0.878465	0.314382	-1.66941	0.0028587	1.23964	down
meta_185	LPC(14:0)	GP	LPC	0.53878	0.746347	0.6875	0.374686	0.457376	0.433888	0.657542	0.421984	0.641759	-0.639897	0.0474265	1.09151	down
meta_187	LPC(16:0)	GP	LPC	127.198	149.269	134.766	54.5455	57.5804	52.8893	137.077	55.0051	0.40127	-1.31736	0.00462367	1.23774	down
meta_189	LPC(18:0)	GP	LPC	8.44881	10.7516	10.5469	5.29382	6.8096	5.58276	9.91575	5.89539	0.594548	-0.750134	0.0146631	1.15031	down
meta_194	LPC(15:1)	GP	LPC	0.395036	0.51357	0.514648	0.140633	0.140888	0.145935	0.474418	0.142485	0.300337	-1.73534	0.0138681	1.21914	down
meta_195	LPC(18:1)	GP	LPC	9.76215	9.60334	10.1562	3.17428	2.76672	2.08619	9.84058	2.67573	0.271908	-1.87881	0.000270917	1.24761	down
meta_196	LPC(19:1)	GP	LPC	0.184074	0.207724	0.262695	0.000407592	0.000407592	0.000407592	0.218165	0.000407592	0.00186828	-9.06408	0.0112451	1.22593	down
meta_197	LPC(18:3)	GP	LPC	35.3671	34.5511	38.1836	18.2823	20.0102	20.2742	36.034	19.5222	0.541773	-0.884238	0.000735671	1.23937	down
meta_198	LPC(18:2)	GP	LPC	32.6784	33.0898	25.7812	4.30939	6.64625	3.58472	30.5165	4.84679	0.158825	-2.65449	0.0037671	1.23007	down
meta_199	LPC(20:2)	GP	LPC	0.736298	0.791232	0.94043	0.21999	0.215416	0.238981	0.822653	0.224796	0.273257	-1.87167	0.00948116	1.22803	down
meta_200	LPE(18:1)	GP	LPE	1.18925	1.08559	1.03516	0.342541	0.254211	0.278159	1.10333	0.291637	0.264324	-1.91962	0.000397733	1.24363	down
meta_201	LPE(16:0)	GP	LPE	22.9576	21.3987	21.3867	8.87996	8.86166	8.09011	21.9144	8.61058	0.392919	-1.34769	0.000211696	1.24916	down
meta_202	LPE(17:0)	GP	LPE	0.000407592	0.000407592	0.000407592	0.180814	0.197039	0.143976	0.000407592	0.173943	426.758	8.73727	0.00808429	1.2339	up
meta_207	LPE(18:2)	GP	LPE	10.8583	8.91441	8.98438	3.02361	3.12404	3.33986	9.5857	3.1625	0.329919	-1.59982	0.00857991	1.22969	down
meta_208	LPE(16:3)	GP	LPE	3.01965	2.05637	2.39258	0.681065	0.755487	0.560235	2.48953	0.665596	0.267358	-1.90316	0.0197519	1.19599	down
meta_209	LPE(18:3)	GP	LPE	20.7859	17.0146	17.0898	7.58413	7.61613	8.30558	18.2968	7.83528	0.428232	-1.22353	0.011649	1.21894	down
meta_211	LPG(18:2)	GP	LPG	5.93588	5.56367	6.54297	1.34606	1.22511	1.34182	6.01418	1.30433	0.216876	-2.20506	0.00315706	1.24455	down
meta_212	LPG(18:1)	GP	LPG	2.41986	2.50522	2.92969	1.01457	0.889229	1.0284	2.61825	0.977399	0.373302	-1.42158	0.00590478	1.22945	down
meta_213	LPG(18:0)	GP	LPG	0.142709	0.117954	0.145508	0.0766449	0.0619704	0.0834476	0.13539	0.074021	0.546722	-0.87112	0.00626077	1.18276	down
meta_214	LPG(16:0)	GP	LPG	2.14064	2.07724	2.2168	1.11502	0.98928	0.859941	2.14489	0.98808	0.460666	-1.11821	0.000695335	1.24077	down
meta_218	MG(18:1)	GL	MG	53.2575	67.3278	66.4062	30.889	41.2455	30.5583	62.3305	34.2309	0.549184	-0.864638	0.00944878	1.16037	down
meta_223	MG(18:3)	GL	MG	284.385	334.029	401.367	552.486	576.825	494.613	339.927	541.308	1.59242	0.671225	0.0107955	1.15865	up
meta_224	MGDG(18:2_18:4)	GL	MGDG	746.639	626.305	763.672	193.471	186.626	215.475	712.205	198.524	0.278745	-1.84298	0.00545698	1.23585	down
meta_225	MGDG(18:2_18:3)	GL	MGDG	444.674	240.084	476.562	33.1492	35.7325	110.676	387.107	59.8525	0.154615	-2.69325	0.0363286	1.13116	down
meta_226	MGDG(18:3_18:3)	GL	MGDG	2161.32	2651.36	2021.48	1094.93	512.506	591.577	2278.06	733.003	0.321767	-1.63591	0.00428516	1.1863	down
meta_227	MGDG(16:0_18:2)	GL	MGDG	380.558	323.591	308.594	117.73	133.946	109.696	337.581	120.457	0.356825	-1.48671	0.00580031	1.22676	down
meta_232	MGDG(18:2_18:2)	GL	MGDG	558.428	555.324	531.25	101.858	120.47	63.6631	548.334	95.3304	0.173855	-2.52405	0.000161389	1.24959	down
meta_233	MGDG(18:1_18:2)	GL	MGDG	77.9731	89.3528	82.4219	17.5992	4.73711	12.2625	83.2493	11.5329	0.138535	-2.85168	0.00014871	1.2418	down
meta_234	PC(18:2_18:2)	GP	PC	197.518	241.127	221.68	48.4179	89.8418	77.3751	220.108	71.8783	0.326558	-1.61459	0.00109106	1.21987	down
meta_236	PC(20:1_18:2)	GP	PC	7.29059	7.55741	10.0586	2.10949	2.31751	2.05681	8.3022	2.16127	0.260325	-1.94161	0.0193072	1.20457	down
meta_237	PC(18:1_18:2)	GP	PC	45.3981	64.3006	47.8516	17.8805	23.1751	22.2331	52.5168	21.0962	0.401704	-1.31579	0.0269144	1.16734	down
meta_238	PC(17:1_18:2)	GP	PC	6.64943	8.25678	7.83203	2.27022	3.45074	3.01665	7.57942	2.91254	0.384269	-1.37981	0.00207868	1.21525	down
meta_243	PC(16:0_18:1)	GP	PC	50.3619	49.8956	52.3438	29.332	32.1593	30.7542	50.8671	30.7485	0.604486	-0.726218	5.70777e-05	1.24631	down
meta_245	PC(16:0_18:2)	GP	PC	428.128	506.263	411.133	271.22	366.514	256.611	448.508	298.115	0.664682	-0.589265	0.0303785	1.07444	down
meta_246	PC(15:0_18:2)	GP	PC	5.44984	4.95825	4.19922	8.08639	8.60643	8.48188	4.8691	8.39157	1.72343	0.785284	0.00437042	1.22305	up
meta_250	PC(16:0_16:0)	GP	PC	7.44571	7.71399	8.86719	17.2777	14.4972	16.3565	8.00896	16.0438	2.00323	1.00233	0.00301995	1.22194	up
meta_251	PC(16:0_13:0)	GP	PC	4.23992	7.41127	6.18164	8.62883	9.19857	10.382	5.94428	9.40313	1.58188	0.661639	0.0438085	1.07	up
meta_252	PC(18:3_18:1)	GP	PC	15.7187	16.5971	20.1172	9.59317	10.5156	10.8717	17.4777	10.3268	0.590858	-0.759117	0.0262755	1.16764	down
meta_253	PC(18:1_18:1)	GP	PC	6.87694	7.35908	7.76367	3.50578	2.89944	3.01665	7.33323	3.14062	0.428273	-1.2234	0.000324453	1.23964	down
meta_255	PC(18:2_18:3)	GP	PC	78.0765	98.2255	83.3008	37.4686	39.8162	33.6925	86.5343	36.9924	0.427489	-1.22604	0.00975424	1.21506	down
meta_258	PE(18:1_16:3)	GP	PE	65.5636	46.7641	46.6797	20.1909	35.7325	17.9236	53.0025	24.6157	0.464425	-1.10648	0.028499	1.07911	down
meta_259	PE(18:2_18:2)	GP	PE	5315.41	6993.74	6250	1587.14	2603.37	1684.62	6186.38	1958.38	0.316563	-1.65944	0.00322011	1.20847	down
meta_260	PE(18:3_18:1)	GP	PE	99.5863	108.559	94.043	38.4731	54.2113	33.6925	100.73	42.1256	0.418205	-1.25772	0.00238694	1.21467	down
meta_261	PE(16:2_18:3)	GP	PE	361.944	332.985	328.125	143.646	189.893	104.799	341.018	146.113	0.42846	-1.22277	0.00744092	1.20918	down
meta_262	PE(18:2_18:3)	GP	PE	1209.93	1419.62	1142.58	593.672	713.629	448.58	1257.38	585.294	0.465488	-1.10318	0.00413728	1.18809	down
meta_266	PE(18:1_18:2)	GP	PE	327.818	446.764	323.242	95.4294	119.449	62.3898	365.941	92.4226	0.252561	-1.98529	0.0117419	1.19427	down
meta_269	PE(18:3_16:0)	GP	PE	1271.98	1711.9	1630.86	792.567	1071.98	666.993	1538.24	843.845	0.548577	-0.866235	0.0188686	1.11203	down
meta_270	PE(16:0_16:3)	GP	PE	467.425	470.772	460.938	289.302	317.509	219.393	466.378	275.401	0.59051	-0.759966	0.0216588	1.1986	down
meta_271	PE(18:2_25:0)	GP	PE	9.45191	12.9436	9.86328	2.4008	4.41041	1.73359	10.7529	2.84827	0.264883	-1.91657	0.00577276	1.1851	down
meta_272	PE(20:1_18:2)	GP	PE	32.9886	42.38	40.4297	10.9493	16.3349	7.89422	38.5994	11.7261	0.30379	-1.71885	0.0022378	1.2068	down
meta_273	PE(18:2_22:0)	GP	PE	206.825	230.689	208.984	73.0286	91.4752	57.9824	215.5	74.1621	0.34414	-1.53893	0.00044235	1.23515	down
meta_274	PE(16:0_17:2)	GP	PE	27.818	33.6117	25.8789	7.97589	12.3532	5.43585	29.1029	8.58833	0.295102	-1.76071	0.00281841	1.20089	down
meta_275	PE(18:2_14:0)	GP	PE	3671.15	3705.64	4042.97	1456.55	1766.21	1126.35	3806.58	1449.7	0.380841	-1.39274	0.000955389	1.23254	down
meta_278	PE(18:2_24:0)	GP	PE	118.925	171.19	130.859	36.2632	55.6406	28.4035	140.325	40.1024	0.285783	-1.80701	0.0112117	1.1816	down
meta_280	PE(18:2_16:0)	GP	PE	6670.11	8945.72	6767.58	2661.98	3532.41	1831.54	7461.14	2675.31	0.358566	-1.47969	0.00860595	1.17496	down
meta_281	PE(16:1_16:0)	GP	PE	0.000407592	0.000407592	0.000407592	6.97137	8.99438	7.4143	0.000407592	7.79335	19120.5	14.2228	0.00615009	1.23856	up
meta_283	PE(17:0_18:2)	GP	PE	36.091	40.3967	33.7891	22.3004	27.463	17.7277	36.7589	22.497	0.612015	-0.70836	0.0178629	1.13085	down
meta_284	PE(18:1_18:1)	GP	PE	10.9617	11.3779	8.34961	0.000407592	0.000407592	0.000407592	10.2297	0.000407592	3.98439e-05	-14.6153	0.00847437	1.233	down
meta_285	PE(18:0_18:2)	GP	PE	99.4829	129.436	125.977	63.3852	76.6718	38.9814	118.299	59.6795	0.504482	-0.987127	0.0164395	1.12285	down
meta_286	PE(20:0_18:2)	GP	PE	24.0951	30.8977	26.0742	9.75389	12.047	7.13026	27.0224	9.64371	0.356879	-1.48649	0.00319328	1.20591	down
meta_287	PE(16:0_18:1)	GP	PE	118.925	149.269	128.906	50.7283	64.1143	37.7081	132.367	50.8503	0.384162	-1.38021	0.00247126	1.20468	down
meta_288	PG(14:0_16:0)	GP	PG	2.92141	2.37213	3.83301	4.26921	4.77284	5.09305	3.04218	4.7117	1.54879	0.631142	0.038948	1.08199	up
meta_290	PG(15:0_16:0)	GP	PG	1.09617	1.13257	1.31592	3.64139	3.49668	2.79138	1.18155	3.30982	2.80124	1.48607	0.0109284	1.21521	up
meta_293	PG(16:0_18:1)	GP	PG	46.0186	42.0146	49.0723	15.118	15.365	14.2507	45.7018	14.9112	0.326272	-1.61585	0.00359825	1.24266	down
meta_296	PG(18:3_18:3)	GP	PG	0.520941	0.482777	0.437012	0.296334	0.322869	0.244858	0.480243	0.28802	0.599738	-0.737595	0.00454803	1.18473	down
meta_297	PG(18:2_18:3)	GP	PG	5.50672	4.93215	4.71191	1.41135	1.13068	0.908423	5.05026	1.15015	0.227741	-2.13453	0.000452692	1.24142	down
meta_299	PG(16:0_20:4)	GP	PG	0.000407592	0.000407592	0.000407592	0.321447	0.290965	0.296278	0.000407592	0.302896	743.136	9.53748	0.000964494	1.25149	up
meta_300	PG(18:2_18:2)	GP	PG	15.7704	11.3126	14.1602	4.21899	3.73915	3.69736	13.7477	3.88516	0.282604	-1.82315	0.0157864	1.21179	down
meta_301	PG(18:2_18:1)	GP	PG	5.17063	4.33194	4.73633	1.69262	1.44972	1.4716	4.7463	1.53798	0.324037	-1.62577	0.0029568	1.23853	down
meta_302	PG(18:3_16:0)	GP	PG	70.3206	55.3236	63.4766	38.4229	32.1593	30.6072	63.0402	33.7298	0.535052	-0.902249	0.00866746	1.18811	down
meta_304	PG(18:2_16:0)	GP	PG	203.206	182.15	210.693	69.563	62.7871	64.1528	198.683	65.501	0.329676	-1.60088	0.00268985	1.24309	down
meta_306	PG(18:0_18:2)	GP	PG	3.92968	3.81002	3.19824	2.29031	1.92956	1.66748	3.64598	1.96245	0.53825	-0.893652	0.00506232	1.18574	down
meta_309	PI(18:2_18:2)	GP	PI	316.443	191.023	233.398	142.642	72.6901	84.2311	246.955	99.8544	0.404343	-1.30635	0.0366256	1.08454	down
meta_323	PI(18:1_18:2)	GP	PI	205.791	137.787	156.055	95.6303	82.8994	75.4163	166.544	84.6487	0.508265	-0.976346	0.0471273	1.11436	down
meta_327	PMeOH(18:2_18:2)	GP	PMeOH	46.2771	39.1441	54.6875	22.3004	24.2471	25.9549	46.7029	24.1675	0.517472	-0.950447	0.0318944	1.1603	down
meta_328	PMeOH(18:2_18:3)	GP	PMeOH	9.8242	8.71608	10.5957	6.57961	5.7172	5.28893	9.71199	5.86191	0.603575	-0.728395	0.00622804	1.1851	down
meta_329	PMeOH(16:0_22:5)	GP	PMeOH	0.920372	0.782881	0.888672	1.32597	1.55692	1.17042	0.863975	1.3511	1.56382	0.645075	0.0365379	1.12523	up
meta_330	PMeOH(14:0_16:0)	GP	PMeOH	0.000407592	0.000407592	0.000407592	0.176796	0.143441	0.210578	0.000407592	0.176938	434.105	8.7619	0.0118399	1.22465	up
meta_333	PhytoSph(d18:1)	SP	SPH	0.21303	0.210856	0.263672	0.145053	0.11169	0.103036	0.229186	0.119926	0.52327	-0.934372	0.00872596	1.1665	down
meta_334	PhytoSph(d18:0)	SP	SPH	0.153257	0.159708	0.144141	0.0610748	0.0575804	0.0507346	0.152369	0.0564633	0.37057	-1.43218	0.000151924	1.24587	down
meta_335	SPH(d18:2)	SP	SPH	1.44364	1.60752	1.63086	1.24962	1.15978	1.2047	1.56067	1.2047	0.771911	-0.373493	0.0146309	1.17872	down
meta_336	SQDG(18:2_18:3)	GL	SQDG	21.0962	20.4593	24.4141	8.89001	10.1174	9.47111	21.9898	9.49284	0.431692	-1.21193	0.00604378	1.22841	down
meta_337	SQDG(18:2_18:2)	GL	SQDG	6.72182	6.62839	12.5	0.000407592	0.000407592	0.000407592	8.61674	0.000407592	4.73024e-05	-14.3677	0.0472209	1.14281	down
meta_344	TG(17:1_18:1_18:3)	GL	TG	6.51499	7.91232	7.53906	2.02913	1.98877	2.82076	7.32212	2.27955	0.311324	-1.68351	0.00112834	1.22999	down
meta_345	TG(17:1_18:2_18:2)	GL	TG	15.1603	18.7265	14.375	5.26369	5.61511	5.46523	16.0873	5.44801	0.338653	-1.56212	0.0150501	1.21569	down
meta_346	TG(16:0_17:1_20:4)	GL	TG	0.961737	1.01044	0.902344	1.10296	1.06789	1.09305	0.958173	1.08797	1.13546	0.183277	0.0420977	1.11793	up
meta_352	TG(16:1_18:2_18:2)	GL	TG	15.2223	18.1837	17.8125	9.88448	7.02399	5.89618	17.0729	7.60155	0.445242	-1.16734	0.00394572	1.19433	down
meta_354	TG(15:1_18:2_18:2)	GL	TG	152.017	197.077	170.508	75.7408	69.219	70.9109	173.201	71.9569	0.415454	-1.26724	0.0146841	1.21293	down
meta_357	TG(18:1_18:1_18:3)	GL	TG	100.517	120.042	83.6914	31.341	21.7458	25.0735	101.417	26.0534	0.256895	-1.96075	0.0140318	1.20472	down
meta_359	TG(18:0_18:2_18:3)	GL	TG	291.624	361.169	277.344	162.933	154.977	176.885	310.045	164.932	0.53196	-0.91061	0.0248469	1.17682	down
meta_362	TG(17:0_18:1_20:4)	GL	TG	4.59152	4.84342	4.41406	0.94224	1.02297	1.47502	4.61634	1.14675	0.24841	-2.0092	0.000124324	1.24506	down
meta_363	TG(19:1_18:2_18:2)	GL	TG	13.4436	15.4489	12.0117	3.33501	3.9612	3.1048	13.6347	3.467	0.254277	-1.97553	0.00660507	1.22896	down
meta_364	TG(18:1_18:2_20:2)	GL	TG	27.9214	36.1169	29.1016	11.0497	12.4758	14.0255	31.0466	12.517	0.403167	-1.31055	0.0118044	1.20375	down
meta_365	TG(18:0_18:3_20:2)	GL	TG	13.9607	16.8894	15.4883	5.8664	5.43134	6.56219	15.4461	5.95331	0.385425	-1.37548	0.00344071	1.23141	down
meta_366	TG(18:2_18:2_20:1)	GL	TG	118.925	162.839	147.461	45.8061	45.2272	61.4104	143.075	50.8146	0.355161	-1.49346	0.0100605	1.20022	down
meta_367	TG(18:2_18:3_20:0)	GL	TG	49.0176	65.762	52.9297	26.1175	26.5442	41.1361	55.9031	31.2659	0.559288	-0.838336	0.025235	1.08753	down
meta_368	TG(18:1_18:3_20:1)	GL	TG	194.623	196.033	155.664	61.0748	68.4022	72.0862	182.107	67.1878	0.368947	-1.43851	0.0096929	1.22028	down
meta_370	TG(15:0_18:2_18:3)	GL	TG	102.172	118.998	108.789	60.673	66.7688	73.8492	109.986	67.097	0.610049	-0.713003	0.00283817	1.20445	down
meta_371	TG(18:1_18:2_18:2)	GL	TG	149.948	143.006	124.023	50.6278	40.8372	39.4711	138.993	43.6454	0.314012	-1.67111	0.00211128	1.23449	down
meta_372	TG(14:0_18:1_18:4)	GL	TG	0.881075	0.989562	1	0.646911	0.234814	0.523017	0.956879	0.468247	0.489348	-1.03107	0.0467372	1.11065	down
meta_373	TG(18:1_20:1_20:2)	GL	TG	9.63806	12.2338	8.80859	3.41537	4.79837	4.50539	10.2268	4.23971	0.414567	-1.27032	0.0172605	1.17514	down
meta_374	TG(14:1_18:2_18:2)	GL	TG	14.1882	11.8998	12.2852	2.14967	1.81317	1.89422	12.7911	1.95235	0.152634	-2.71185	0.00364649	1.24325	down
meta_375	TG(16:0_18:3_22:1)	GL	TG	18.0558	19.2693	13.0078	5.2436	7.51404	7.54163	16.7777	6.76642	0.403299	-1.31008	0.0227639	1.15957	down
meta_376	TG(16:0_20:2_20:2)	GL	TG	1.86143	2.40084	1.875	0.687092	0.75855	0.869736	2.04575	0.771793	0.377266	-1.40635	0.0131289	1.20386	down
meta_377	TG(18:1_18:3_20:0)	GL	TG	157.808	190.397	141.406	49.0206	60.2348	58.1783	163.204	55.8112	0.341973	-1.54805	0.0136514	1.2088	down
meta_379	TG(18:0_18:3_20:1)	GL	TG	82.3164	93.737	70.7031	14.0432	15.5181	17.0421	82.2522	15.5345	0.188864	-2.40458	0.0088979	1.22934	down
meta_380	TG(18:1_18:1_20:2)	GL	TG	28.5419	42.5887	32.3242	6.57961	7.4732	8.64838	34.4849	7.56706	0.219431	-2.18816	0.0216471	1.19577	down
meta_381	TG(20:0_18:2_18:2)	GL	TG	125.129	144.05	130.859	35.3591	34.099	40.0588	133.346	36.5056	0.273766	-1.86899	0.00154468	1.24463	down
meta_382	TG(18:2_21:0_18:2)	GL	TG	22.6474	28.3925	25.3906	8.29734	8.89229	11.5573	25.4768	9.58231	0.376119	-1.41074	0.00268059	1.21804	down
meta_383	TG(18:1_22:1_18:2)	GL	TG	2.35781	2.15031	2.73438	1.09292	1.35784	1.64153	2.41417	1.36409	0.565037	-0.823581	0.0109188	1.1461	down
meta_385	TG(18:1_18:3_22:0)	GL	TG	162.978	182.046	169.922	55.0477	59.8264	77.571	171.649	64.1484	0.373719	-1.41997	0.000329522	1.23727	down
meta_386	TG(18:2_18:2_22:0)	GL	TG	114.788	129.436	118.164	35.56	39.2037	49.1675	120.796	41.3104	0.341984	-1.548	0.000197625	1.23975	down
meta_387	TG(20:1_20:1_18:2)	GL	TG	1.70631	1.95198	1.55273	0.448016	0.473711	0.640548	1.73701	0.520759	0.299802	-1.73792	0.00262773	1.22581	down
meta_388	TG(18:3_20:0_20:1)	GL	TG	13.7952	15.3027	13.0469	5.76595	6.3706	6.79726	14.0483	6.31127	0.449256	-1.15439	0.00246833	1.2323	down
meta_389	TG(18:2_20:0_20:2)	GL	TG	0.558428	0.617954	0.664062	0.301356	0.228688	0.272282	0.613482	0.267442	0.435942	-1.19779	0.00127466	1.22568	down
meta_390	TG(20:1_18:2_20:2)	GL	TG	1.50362	1.7286	1.27344	0.652938	0.828994	0.891283	1.50189	0.791072	0.526719	-0.924895	0.0165732	1.15593	down
meta_391	TG(17:1_18:1_24:2)	GL	TG	1.77042	1.881	1.76172	0.757408	0.869832	0.761998	1.80438	0.796413	0.441377	-1.17992	4.61532e-05	1.24694	down
meta_392	TG(23:0_18:2_18:2)	GL	TG	22.3371	27.5574	22.4609	8.69915	9.5559	11.1068	24.1185	9.78727	0.405799	-1.30116	0.00689987	1.21366	down
meta_394	TG(18:2_20:2_22:0)	GL	TG	0.672182	0.73904	0.527344	0.331492	0.334865	0.38002	0.646188	0.348792	0.539768	-0.889588	0.0348878	1.1508	down
meta_395	TG(18:1_20:2_22:1)	GL	TG	1.89245	2.05637	1.90625	1.01055	0.902501	1.18315	1.95169	1.03207	0.528807	-0.919186	0.00144852	1.22679	down
meta_396	TG(18:3_20:0_22:1)	GL	TG	2.66805	3.31942	2.5	1.334	1.36192	1.94711	2.82915	1.54768	0.547046	-0.870265	0.0176258	1.12183	down
meta_397	TG(20:1_20:1_20:2)	GL	TG	0.341262	0.409186	0.425781	0.181617	0.203777	0.268364	0.392076	0.21792	0.555809	-0.847338	0.00898676	1.15535	down
meta_398	TG(18:1_24:0_18:3)	GL	TG	27.3009	31.7328	27.3438	12.0944	12.292	12.9481	28.7925	12.4448	0.432225	-1.21015	0.00665136	1.23341	down
meta_399	TG(18:2_24:0_18:2)	GL	TG	18.6143	22.3382	17.7734	6.93119	9.6682	8.59941	19.5753	8.3996	0.429092	-1.22064	0.00515522	1.20469	down
meta_400	TG(25:0_18:2_18:2)	GL	TG	1.89245	2.46347	2.1582	1.0447	1.04135	1.33203	2.17137	1.13936	0.524718	-0.930386	0.0103165	1.17568	down
meta_401	TG(20:1_24:1_18:2)	GL	TG	4.50879	5.88727	4.51172	2.12958	2.02757	2.72282	4.96926	2.29332	0.461502	-1.11559	0.0151256	1.17226	down
meta_402	TG(12:0_16:3_18:2)	GL	TG	0.742503	1.19415	0.839844	0.263184	0.296069	0.387855	0.9255	0.315703	0.341116	-1.55167	0.039238	1.13613	down
meta_403	TG(14:0_18:2_18:3)	GL	TG	23.7849	26.3048	26.7578	18.9653	18.4788	17.5318	25.6158	18.3253	0.715391	-0.483197	0.0070339	1.20747	down
meta_405	TG(18:2_18:3_22:0)	GL	TG	48.8108	56.785	49.6094	29.332	32.0572	38.3937	51.735	33.261	0.64291	-0.637311	0.00753676	1.16431	down
meta_407	TG(18:1_20:2_20:2)	GL	TG	0.485005	0.41023	0.371094	0.1778	0.176621	0.242899	0.42211	0.199107	0.471694	-1.08408	0.00774089	1.18081	down
meta_408	TG(16:1_18:3_18:3)	GL	TG	9.37952	12.7349	9.25781	16.2732	15.5181	18.8051	10.4574	16.8655	1.61278	0.689549	0.0138058	1.13398	up
meta_409	TG(13:0_20:2_20:5)	GL	TG	0.465357	0.609603	0.408203	0.196685	0.240939	0.34476	0.494388	0.260795	0.527511	-0.922728	0.0391063	1.05819	down
meta_410	TG(13:0_18:1_22:6)	GL	TG	1.01965	1.1691	0.925781	0.000407592	0.000407592	0.000407592	1.03818	0.000407592	0.000392604	-11.3146	0.00462853	1.24235	down
meta_417	TG(18:3_18:3_22:1)	GL	TG	1.19959	1.32568	1.29883	1.8885	2.01123	2.15475	1.2747	2.01816	1.58325	0.662885	0.0035318	1.22163	up
meta_418	TG(24:1_18:3_18:3)	GL	TG	0.337125	0.498956	0.400391	0.609744	0.584992	0.714985	0.412157	0.636574	1.54449	0.627133	0.0230469	1.09897	up
meta_425	TG(14:0_20:2_22:6)	GL	TG	3.80558	4.71816	3.92578	6.50929	6.28892	6.95397	4.14984	6.58406	1.58658	0.665921	0.00340295	1.20598	up
meta_426	TG(18:2_18:3_20:3)	GL	TG	3.68149	5.26096	4.02344	6.40884	5.86013	7.01273	4.32196	6.42724	1.48711	0.572512	0.0275362	1.09667	up
meta_428	TG(18:2_18:3_18:4)	GL	TG	7.52844	9.93737	7.12891	17.6394	14.4359	22.5269	8.19824	18.2007	2.22008	1.15061	0.0381254	1.12052	up
meta_429	TG(18:3_18:3_18:3)	GL	TG	9.78728	9.04436	6.63896	23.299	17.4875	15.8628	8.4902	18.8831	2.22411	1.15323	0.0297527	1.1343	up
meta_430	TG(18:1_18:4_18:4)	GL	TG	5.42916	6.48225	4.60938	10.6479	10.7198	13.9079	5.50693	11.7585	2.13522	1.09439	0.0143931	1.16992	up
meta_431	TG(18:1_18:3_20:5)	GL	TG	1.06929	1.6618	1.1582	3.63636	3.59367	3.87855	1.29643	3.70286	2.8562	1.5141	0.00160538	1.23617	up
meta_435	TG(18:1_20:4_22:5)	GL	TG	0.335057	0.319415	0.357422	0.000407592	0.000407592	0.000407592	0.337298	0.000407592	0.0012084	-9.69268	0.00106995	1.25117	down
meta_437	TG(16:2_16:3_18:2)	GL	TG	0.668046	0.736952	0.660156	0.173581	0.148035	0.173359	0.688385	0.164992	0.23968	-2.06082	0.000814798	1.24778	down
meta_444	TG(14:0_14:0_22:6)	GL	TG	1.38573	1.5762	1.60156	2.91311	2.27667	3.31048	1.52116	2.83342	1.86267	0.897369	0.042981	1.13463	up
meta_447	TG(16:0_16:1_20:5)	GL	TG	106.101	139.248	122.07	189.854	220.521	215.475	122.473	208.617	1.70336	0.768387	0.00307919	1.19672	up
meta_448	TG(16:0_18:2_18:4)	GL	TG	10.424	11.6284	12.5	17.9206	16.049	20.9598	11.5175	18.3098	1.58975	0.668796	0.027652	1.14047	up
meta_450	TG(14:0_18:1_20:5)	GL	TG	2.70941	3.23591	3.57422	1.61125	1.39663	1.53183	3.17318	1.51324	0.476884	-1.06829	0.0174764	1.19646	down
meta_453	TG(16:2_18:1_18:3)	GL	TG	16.2565	19.1649	17.1289	5.74586	7.04441	6.75808	17.5168	6.51612	0.371993	-1.42665	0.0018804	1.23559	down
meta_454	TG(18:1_19:1_18:2)	GL	TG	6.7425	5.88727	5.3125	0.887996	0.910669	1.14398	5.98076	0.98088	0.164006	-2.60818	0.00536665	1.23648	down
meta_455	TG(18:1_18:2_18:3)	GL	TG	88.3144	87.8914	72.4609	39.9799	34.3032	33.8883	82.8889	36.0572	0.435006	-1.20089	0.00629313	1.21992	down
meta_456	TG(18:2_18:2_18:2)	GL	TG	1385.73	1948.5	1516.93	890.673	837.162	999.021	1617.05	908.952	0.562104	-0.831092	0.0444925	1.12186	down
meta_457	TG(16:0_18:0_20:6)	GL	TG	4.2606	6.13779	4.19922	2.12958	1.99694	2.78159	4.86587	2.3027	0.473236	-1.07937	0.0426591	1.1072	down
meta_458	TG(18:1_18:1_18:4)	GL	TG	414.685	522.965	509.766	198.895	222.563	252.693	482.472	224.717	0.465762	-1.10233	0.00785004	1.20373	down
meta_460	TG(17:2_19:2_19:2)	GL	TG	6.28749	6.80585	6.15234	2.0894	2.05207	2.70323	6.41523	2.28157	0.355649	-1.49147	0.000144201	1.24172	down
meta_461	TG(18:2_18:2_20:2)	GL	TG	70.2172	95.4071	67.9688	38.3727	37.9786	49.4613	77.8643	41.9375	0.538597	-0.892721	0.0392632	1.10664	down
meta_464	TG(18:2_18:3_20:1)	GL	TG	73.6298	93.9457	77.5391	48.6188	47.7795	64.4466	81.7049	53.615	0.656203	-0.607786	0.0279954	1.08094	down
meta_465	TG(16:0_20:3_20:3)	GL	TG	2.03723	2.18163	1.92383	1.14515	0.893313	1.13614	2.04756	1.0582	0.516811	-0.952291	0.000923608	1.22333	down
meta_469	TG(18:1_18:3_22:1)	GL	TG	1.41262	1.4071	1.26758	1.22953	1.11485	1.20274	1.36243	1.18238	0.867843	-0.204493	0.0421564	1.05035	down
meta_470	TG(18:0_18:1_18:3)	GL	TG	33.7125	30.2714	27.9297	17.2376	19.7856	23.3105	30.6379	20.1112	0.656417	-0.607315	0.0124457	1.13867	down
meta_482	TG(16:0_20:1_22:0)	GL	TG	0.183661	0.207098	0.207031	0.132396	0.126799	0.125367	0.199263	0.128187	0.643307	-0.636421	0.00810824	1.2223	down
meta_483	TG(16:0_24:0_18:1)	GL	TG	0.577042	0.695198	0.669922	0.468106	0.42879	0.564153	0.647388	0.487016	0.75228	-0.410659	0.0416069	1.04026	down
meta_487	TG(16:0_20:0_20:1)	GL	TG	0.221303	0.346555	0.330078	0.144852	0.108831	0.173164	0.299312	0.142282	0.475364	-1.0729	0.039538	1.09643	down
meta_488	TG(16:0_18:1_22:0)	GL	TG	1.2637	1.27975	1.62891	0.69111	0.775906	0.932419	1.39079	0.799812	0.575079	-0.798168	0.0200639	1.13512	down
meta_489	TG(18:0_18:1_20:0)	GL	TG	1.56774	1.82672	1.61133	0.821698	0.745278	0.8619	1.6686	0.809625	0.485214	-1.04331	0.00337401	1.22878	down
meta_492	TG(15:0_16:0_18:2)	GL	TG	6.0393	8.51775	5.89844	14.7464	12.3532	15.4946	6.81849	14.1981	2.08229	1.05817	0.00456359	1.18537	up
meta_494	TG(18:0_18:0_18:2)	GL	TG	8.8211	12.8392	8.07617	0.835761	1.2047	1.46915	9.91217	1.16987	0.118023	-3.08286	0.0259526	1.1867	down
meta_495	TG(16:0_18:2_20:0)	GL	TG	21.5098	24.4259	19.2773	9.44249	11.5161	13.6729	21.7377	11.5438	0.531051	-0.913078	0.00680964	1.17301	down
meta_496	TG(16:1_18:0_20:1)	GL	TG	5.04654	5.32359	4.12109	1.72376	1.6294	2.35064	4.83041	1.90127	0.393604	-1.34518	0.00446189	1.20367	down
meta_497	TG(16:0_18:1_20:1)	GL	TG	3.74354	3.84134	2.69531	1.00653	0.865748	1.54163	3.42673	1.13797	0.332086	-1.59037	0.0107557	1.17717	down
meta_498	TG(18:0_18:1_18:1)	GL	TG	0.627715	0.650313	0.734375	0.13561	0.0998469	0.0854065	0.670801	0.106955	0.159443	-2.64889	0.000790241	1.24379	down
meta_500	TG(17:0_18:1_18:1)	GL	TG	2.23371	2.31733	2.1875	0.000407592	0.000407592	0.000407592	2.24618	0.000407592	0.00018146	-12.4281	0.00028608	1.25316	down
meta_501	TG(16:0_16:0_20:2)	GL	TG	20.3723	25.8873	22.2656	10.0352	9.33129	10.9696	22.8417	10.112	0.4427	-1.1756	0.0107914	1.21189	down
meta_508	TG(16:0_16:1_18:1)	GL	TG	1.01758	1.18789	1.00586	0.644902	0.565595	0.44858	1.07044	0.553026	0.516632	-0.952791	0.00322483	1.19517	down
meta_512	TG(16:0_18:1_18:1)	GL	TG	24.6122	30.5846	25.4883	6.07735	6.52374	9.26543	26.895	7.28884	0.271011	-1.88358	0.00244383	1.22569	down
meta_513	TG(15:0_16:0_24:1)	GL	TG	0.273009	0.340292	0.255859	0.000407592	0.000407592	0.000407592	0.28972	0.000407592	0.00140685	-9.47332	0.00783848	1.23441	down
meta_514	TG(16:0_18:1_20:0)	GL	TG	2.606	2.79749	2.53906	0.952285	1.12711	1.25367	2.64752	1.11102	0.419646	-1.25275	0.000209922	1.23969	down
meta_517	TG(16:0_16:0_23:0)	GL	TG	0.0843847	0.0954071	0.0835937	0.351582	0.402246	0.423115	0.0877952	0.392314	4.46852	2.1598	0.00386096	1.24139	up
meta_518	TG(15:0_16:0_24:0)	GL	TG	0.172079	0.25261	0.144922	0.576595	0.467586	0.797258	0.18987	0.613813	3.2328	1.69279	0.0376337	1.1293	up
meta_519	TG(16:0_16:0_22:0)	GL	TG	0.499483	0.669102	0.575195	1.10497	1.16386	1.3712	0.58126	1.21335	2.08744	1.06173	0.00501771	1.20134	up
meta_520	TG(14:0_18:0_22:0)	GL	TG	0.401241	0.465553	0.464844	1.16926	1.44155	1.76494	0.443879	1.45858	3.28599	1.71633	0.0261015	1.18629	up
meta_524	TG(16:0_16:0_24:0)	GL	TG	0.168563	0.178914	0.153516	0.675038	0.790199	0.926543	0.166998	0.79726	4.77408	2.25522	0.0123762	1.22133	up
meta_531	TG(15:0_16:0_16:0)	GL	TG	0.847983	1.32568	0.785156	1.67755	2.34814	1.78257	0.986273	1.93608	1.96303	0.973083	0.0258399	1.09079	up
meta_535	TG(15:0_18:1_22:1)	GL	TG	1.19959	1.40501	1.18164	0.202913	0.210311	0.301665	1.26208	0.238297	0.188813	-2.40497	0.00146604	1.23941	down
meta_536	TG(16:0_20:0_20:0)	GL	TG	0.0524302	0.0864301	0.0741211	0.000407592	0.000407592	0.000407592	0.0709938	0.000407592	0.00574124	-7.44442	0.0192545	1.20664	down
meta_538	TG(16:0_20:0_18:1)	GL	TG	1.97932	2.50522	2.01172	0.765444	0.904543	0.709109	2.16542	0.793032	0.366226	-1.44919	0.00903165	1.2128	down
meta_539	TG(18:0_18:0_18:1)	GL	TG	0.53878	0.541754	0.474609	0.360623	0.452272	0.422135	0.518381	0.411677	0.794158	-0.332501	0.0393388	1.05118	down
meta_557	TG(16:0_18:1_20:3)	GL	TG	0.951396	1.12526	1.12695	0.626821	0.518632	0.677767	1.06787	0.60774	0.569114	-0.81321	0.00408998	1.19218	down
meta_559	TG(18:0_18:1_20:1)	GL	TG	0.773526	1.04593	0.773438	0.198895	0.210311	0.383937	0.864298	0.264381	0.305891	-1.70891	0.00796431	1.17873	down
meta_560	TG(20:1_20:1_20:1)	GL	TG	0.313701	0.317343	0.305354	0.114521	0.102778	0.136475	0.312133	0.117925	0.377803	-1.40429	0.000952833	1.24666	down
meta_561	TG(18:1_22:0_20:2)	GL	TG	0.951396	1.31524	0.957031	0.415871	0.485962	0.476004	1.07456	0.459279	0.427413	-1.2263	0.0326874	1.16501	down
meta_562	TG(24:0_18:1_18:2)	GL	TG	8.0455	9.68685	8.02734	2.14967	2.3073	2.72282	8.58656	2.39326	0.278722	-1.8431	0.00449319	1.23268	down
meta_563	TG(23:0_18:1_18:2)	GL	TG	6.10134	7.34864	6.42578	1.4445	1.52731	1.75318	6.62526	1.575	0.237726	-2.07263	0.00363429	1.23948	down
meta_564	TG(18:0_20:1_20:2)	GL	TG	1.29886	1.35491	1.35156	0.381718	0.34099	0.528893	1.33511	0.4172	0.312484	-1.67815	0.00188089	1.24333	down
meta_565	TG(18:3_20:0_20:0)	GL	TG	1.4333	1.49687	1.32812	2.87293	3.02195	4.34868	1.41943	3.41452	2.40555	1.26637	0.049664	1.13333	up
meta_566	TG(18:2_20:0_20:1)	GL	TG	1.46846	1.99374	1.29297	0.413862	0.514548	0.703232	1.58505	0.543881	0.343131	-1.54317	0.0257097	1.14941	down
meta_567	TG(18:1_18:2_22:0)	GL	TG	40.5377	41.5449	44.7266	8.61878	9.7805	11.7728	42.2697	10.0574	0.237933	-2.07137	6.41824e-05	1.24797	down
meta_568	TG(21:0_18:1_18:2)	GL	TG	8.00414	10.1461	8.20312	2.02913	2.20521	2.72282	8.78447	2.31905	0.263995	-1.92142	0.00686044	1.22427	down
meta_569	TG(18:0_18:3_20:0)	GL	TG	56.2565	71.19	62.1094	10.0452	11.9245	13.81	63.1853	11.9265	0.188755	-2.40541	0.00486707	1.23504	down
meta_573	TG(20:1_18:2_18:0)	GL	TG	5.29473	4.98956	4.12109	1.54294	1.58857	2.15475	4.80179	1.76209	0.366964	-1.44629	0.00410887	1.21229	down
meta_574	TG(18:1_18:1_20:1)	GL	TG	18.4074	17.7662	15.7422	3.17428	3.83869	4.3095	17.3053	3.77416	0.218093	-2.19698	0.0011014	1.24382	down
meta_575	TG(18:1_18:2_20:0)	GL	TG	51.2927	67.4322	50	13.2998	13.9663	16.572	56.2416	14.6127	0.25982	-1.94441	0.0153561	1.20934	down
meta_576	TG(18:1_18:1_19:1)	GL	TG	0.685626	0.897704	0.735352	0.000407592	0.000407592	0.000407592	0.772894	0.000407592	0.000527359	-10.8889	0.00680143	1.23688	down
meta_577	TG(18:2_20:1_22:0)	GL	TG	6.94933	6.15866	5.9375	2.04922	1.59673	2.17434	6.3485	1.9401	0.3056	-1.71029	0.00083322	1.2382	down
meta_578	TG(18:1_18:2_26:0)	GL	TG	0.922441	0.816284	0.853516	0.27122	0.296069	0.411361	0.86408	0.326217	0.377531	-1.40533	0.000862892	1.23024	down
meta_579	TG(10:0_18:2_18:2)	GL	TG	0.845915	0.674322	0.525391	0.000407592	0.000407592	0.000407592	0.681876	0.000407592	0.000597752	-10.7082	0.0179698	1.21029	down
meta_581	TG(18:1_18:1_18:2)	GL	TG	640.124	687.891	594.727	100.452	91.8836	106.758	640.914	99.6979	0.155556	-2.6845	0.00198812	1.24759	down
meta_582	TG(17:0_18:2_18:2)	GL	TG	37.5388	48.4342	35.4492	15.3692	20.7249	19.2948	40.4741	18.4629	0.456167	-1.13237	0.0203458	1.16671	down
meta_583	TG(16:0_16:0_21:4)	GL	TG	2.56463	2.79749	2.26562	1.07484	1.35784	1.3712	2.54258	1.26796	0.498689	-1.00379	0.00405142	1.20595	down
meta_584	TG(17:1_18:1_18:2)	GL	TG	4.69493	6.24217	4.31641	1.17931	0.916794	1.19491	5.0845	1.097	0.215754	-2.21254	0.0191892	1.20129	down
meta_590	TG(16:0_16:2_18:2)	GL	TG	74.4571	89.3528	83.5938	42.1899	49.6172	57.1988	82.4679	49.6686	0.602278	-0.731498	0.00588416	1.17439	down
meta_591	TG(14:0_18:1_18:3)	GL	TG	4.32265	5.03132	4.92188	2.5113	2.36856	3.31048	4.75861	2.73011	0.57372	-0.801581	0.00647217	1.17907	down
meta_594	TG(14:0_18:2_18:2)	GL	TG	50.2585	62.8392	46.6797	21.6976	22.6646	26.4447	53.2592	23.6023	0.44316	-1.1741	0.0193886	1.18546	down
meta_596	TG(13:0_18:1_18:3)	GL	TG	2.21303	2.46347	1.9375	2.7122	3.08321	3.33007	2.20467	3.04183	1.37972	0.464378	0.024685	1.09284	up
meta_598	TG(14:0_16:1_18:3)	GL	TG	0.000407592	0.000407592	0.000407592	0.703164	0.430832	0.568071	0.000407592	0.567356	1391.97	10.4429	0.0186908	1.20837	up
meta_600	TG(20:0_18:1_18:2)	GL	TG	6.22544	6.72234	4.98047	0.000407592	0.000407592	0.000407592	5.97608	0.000407592	6.82039e-05	-13.8398	0.00743233	1.23552	down
meta_601	TG(16:0_18:2_20:1)	GL	TG	32.2647	31.1065	27.5391	15.0477	13.9867	18.0607	30.3034	15.6984	0.51804	-0.948864	0.00160418	1.21477	down
meta_602	TG(18:0_18:0_18:3)	GL	TG	7.00103	7.5261	5.74219	1.76796	1.30679	1.17532	6.75644	1.41669	0.20968	-2.25374	0.00531283	1.22732	down
meta_604	TG(26:0_18:1_18:1)	GL	TG	0.114788	0.138831	0.110352	0.000407592	0.000407592	0.000407592	0.121323	0.000407592	0.00335955	-8.21752	0.00531061	1.24062	down
meta_607	TG(24:0_18:1_18:1)	GL	TG	0.67425	0.812109	0.746094	0.186841	0.143134	0.161998	0.744151	0.163991	0.220373	-2.18198	0.002379	1.24092	down
meta_608	TG(23:0_18:1_18:1)	GL	TG	0.458118	0.524008	0.479492	0.10005	0.101276	0.125367	0.487206	0.108898	0.223515	-2.16156	0.000693554	1.2461	down
meta_614	TG(22:0_18:1_18:1)	GL	TG	3.49535	3.29854	2.61719	0.552486	0.338948	0.523017	3.13702	0.471484	0.150297	-2.73412	0.00697473	1.22831	down
meta_616	TG(15:0_18:1_24:1)	GL	TG	1.32782	1.5261	1.66992	0.27122	0.251149	0.393732	1.50795	0.305367	0.202505	-2.30397	0.00223419	1.2337	down
meta_617	TG(18:0_18:0_20:2)	GL	TG	1.06515	1.15866	0.929688	0.42893	0.641143	0.590597	1.05117	0.553557	0.526612	-0.925188	0.00574251	1.17583	down
meta_618	TG(18:1_18:1_20:0)	GL	TG	7.54912	7.3904	6.73828	1.00452	0.800408	1.60627	7.22593	1.13707	0.157359	-2.66787	6.18704e-05	1.24593	down
meta_619	TG(16:0_18:2_22:0)	GL	TG	15.9669	20.4802	19.3945	9.94475	11.1894	14.9265	18.6139	12.0202	0.645767	-0.630914	0.0314924	1.0686	down
meta_620	TG(18:0_18:2_20:0)	GL	TG	6.55636	7.03549	6.09375	0.518332	0.784074	0.828599	6.56187	0.710335	0.108252	-3.20753	0.000773294	1.24785	down
meta_622	TG(16:0_21:0_18:2)	GL	TG	4.50879	5.49061	4.64844	3.21447	3.20572	3.15377	4.88261	3.19132	0.653609	-0.613501	0.0309281	1.17829	down
meta_625	TG(16:0_18:1_20:2)	GL	TG	29.9897	32.9854	25.7812	15.0879	13.5784	16.7679	29.5854	15.1447	0.511898	-0.966073	0.010325	1.19562	down
meta_626	TG(18:0_18:1_18:2)	GL	TG	13.03	14.6347	12.6562	4.05826	3.45074	3.36925	13.4403	3.62608	0.269792	-1.89008	0.00155923	1.24314	down
meta_627	TG(18:1_18:1_18:1)	GL	TG	4.52834	5.31529	3.6254	0.756549	0.463386	0.539858	4.48968	0.586598	0.130655	-2.93617	0.0131344	1.21527	down
meta_629	TG(17:0_18:1_18:2)	GL	TG	10.8583	12.7975	11.0156	2.99347	4.00204	4.97551	11.5571	3.99034	0.34527	-1.5342	0.000888052	1.22373	down
meta_630	TG(16:0_18:0_18:3)	GL	TG	10.9411	9.35282	10.6055	16.7353	16.7432	18.7463	10.2998	17.4083	1.69016	0.757161	0.00150546	1.2212	up
meta_631	TG(14:0_18:1_20:2)	GL	TG	0.643226	0.65762	0.402344	0.000407592	0.000407592	0.000407592	0.56773	0.000407592	0.000717933	-10.4439	0.0206425	1.20385	down
meta_632	TG(16:1_18:1_18:1)	GL	TG	14.2503	14.6138	13.0664	6.62983	6.20725	7.63957	13.9768	6.82555	0.488348	-1.03402	0.000363847	1.23487	down
meta_634	TG(16:0_18:1_18:2)	GL	TG	16.2978	14.9269	13.7891	7.27273	4.9413	4.25073	15.0046	5.48825	0.365771	-1.45099	0.00152238	1.21784	down
meta_636	TG(14:0_18:1_18:2)	GL	TG	14.2709	15.3445	13.6914	3.15419	3.79786	5.01469	14.4356	3.98891	0.276325	-1.85556	0.00015091	1.24188	down
meta_639	TG(16:0_16:1_18:2)	GL	TG	3.35057	3.34029	3.06641	2.47112	2.03982	2.35064	3.25242	2.28719	0.703227	-0.507938	0.00495945	1.19125	down
meta_642	TG(14:0_16:0_18:3)	GL	TG	1.45605	1.68476	1.52344	3.63636	3.16488	3.74143	1.55475	3.51422	2.26032	1.17652	0.00366577	1.23103	up
meta_643	TG(16:0_17:1_18:2)	GL	TG	4.21923	4.90605	4.04297	2.14967	2.5319	2.33105	4.38942	2.33754	0.53254	-0.909038	0.00798058	1.20796	down

## Sheet: Table S8
Table S8. Differentially expressed genes (DEGs) related to triacylglycerol lipase
gene_id	S0_1(FPKM)	S0_2(FPKM)	S0_3(FPKM)	S1_1(FPKM)	S1_2(FPKM)	S1_3(FPKM)	S2_1(FPKM)	S2_2(FPKM)	S2_3(FPKM)	S3_1(FPKM)	S3_2(FPKM)	S3_3(FPKM)	S4_1(FPKM)	S4_2(FPKM)	S4_3(FPKM)	KOG	Swiss-Prot	Nr
MBI11_g07448_MAGBIO	4.60298	3.77803	3.77487	4.13946	4.41532	4.56846	9.22645	6.59772	10.043	4.83907	2.03007	3.88789	2.35588	1.84216	1.41869	--	--	XP_010248961.1/0/PREDICTED: triacylglycerol lipase 2 [Nelumbo nucifera]
MBI13_g05159_MAGBIO	8.35923	4.91057	5.81606	11.3092	12.8217	6.2738	59.406	60.2395	17.9807	12.208	16.2731	10.1839	3.90117	4.48142	3.28047	R,KOG2214,Predicted esterase of the alpha-beta hydrolase superfamily	Triacylglycerol lipase SDP1 OS=Arabidopsis thaliana OX=3702 GN=SDP1 PE=1 SV=1	XP_010277612.1/0/PREDICTED: triacylglycerol lipase SDP1-like [Nelumbo nucifera]

## Sheet: Table S9
Table S9. Differentially expressed genes (DEGs) related to fatty acid β-oxidation
gene_id	S0_1(FPKM)	S0_2(FPKM)	S0_3(FPKM)	S1_1(FPKM)	S1_2(FPKM)	S1_3(FPKM)	S2_1(FPKM)	S2_2(FPKM)	S2_3(FPKM)	S3_1(FPKM)	S3_2(FPKM)	S3_3(FPKM)	S4_1(FPKM)	S4_2(FPKM)	S4_3(FPKM)	KOG	Swiss-Prot	Nr
ACOX
MBI05_g34471_MAGBIO	15.0362	9.13496	12.2401	14.9073	17.7759	14.2877	33.2515	32.3731	28.2479	13.792	30.3469	15.7368	7.46021	8.03593	4.58699	I,Q,KOG0135,Pristanoyl-CoA/acyl-CoA oxidase	Acyl-coenzyme A oxidase 2, peroxisomal OS=Arabidopsis thaliana OX=3702 GN=ACX2 PE=1 SV=2	XP_010269210.1/0/PREDICTED: acyl-coenzyme A oxidase 2, peroxisomal [Nelumbo nucifera]
MBI07_g06445_MAGBIO	32.3511	28.7459	36.3964	37.0597	38.2259	32.0039	84.6239	90.241	79.9091	80.9001	107.786	79.9197	23.1874	22.6427	20.3329	I,Q,KOG0135,Pristanoyl-CoA/acyl-CoA oxidase	Acyl-coenzyme A oxidase 3, peroxisomal OS=Arabidopsis thaliana OX=3702 GN=ACX3 PE=1 SV=1	OVA14470.1/0/Acyl-CoA oxidase [Macleaya cordata]
ACAD
MBI18_g37159_MAGBIO	6.64758	4.97768	10.8519	11.0239	6.97524	7.11731	13.7586	10.3227	9.18969	3.01278	17.9033	12.4904	8.57809	8.81477	7.81797	R,KOG1469,Predicted acyl-CoA dehydrogenase	--	XP_015899901.1/3.27615e-167/PREDICTED: probable acyl-CoA dehydrogenase IBR3 [Ziziphus jujuba]
MFP
MBI01_g30746_MAGBIO	75.6491	57.379	76.3126	90.9815	96.7158	76.3788	181.788	182.46	152.64	144.371	159.002	157.986	43.5126	47.3376	49.377	I,KOG1683,Hydroxyacyl-CoA dehydrogenase/enoyl-CoA hydratase	Peroxisomal fatty acid beta-oxidation multifunctional protein OS=Oryza sativa subsp. japonica OX=39947 GN=MFP PE=1 SV=2	XP_010254066.1/0/PREDICTED: peroxisomal fatty acid beta-oxidation multifunctional protein AIM1 [Nelumbo nucifera]
MBI04_g19178_MAGBIO	24.7463	10.697	23.7983	31.6812	26.8416	29.8041	38.0871	41.5604	23.2033	39.5744	62.3021	49.832	21.7299	21.527	23.8668	I,KOG1683,Hydroxyacyl-CoA dehydrogenase/enoyl-CoA hydratase	Peroxisomal fatty acid beta-oxidation multifunctional protein OS=Oryza sativa subsp. japonica OX=39947 GN=MFP PE=1 SV=2	XP_009409458.1/1.40692e-130/PREDICTED: peroxisomal fatty acid beta-oxidation multifunctional protein [Musa acuminata subsp. malaccensis]
MBI06_g02552_MAGBIO	267.322	212.737	232.048	281.631	251.427	262.88	490.038	510.065	434.849	241.791	308.297	314.469	193.772	154.373	171.112	I,KOG4170,2-enoyl-CoA hydratase/3-hydroxyacyl-CoA dehydrogenase/Peroxisomal 3-ketoacyl-CoA-thiolase, sterol-binding domain and related enzymes	Sterol carrier protein 2 OS=Arabidopsis thaliana OX=3702 GN=SCP2 PE=2 SV=1	XP_010263551.1/1.02224e-60/PREDICTED: hydroxysteroid dehydrogenase-like protein 2 [Nelumbo nucifera]
KAT
MBI07_g19565_MAGBIO	13.6988	9.00039	13.4466	14.3966	18.226	12.2055	19.1349	17.0024	16.2863	18.2443	14.5076	21.6287	8.84309	10.3625	7.91298	I,KOG1389,3-oxoacyl CoA thiolase	3-ketoacyl-CoA thiolase 2, peroxisomal OS=Arabidopsis thaliana OX=3702 GN=PED1 PE=1 SV=2	KDO43600.1/1.91393e-180/hypothetical protein CISIN_1g012506mg [Citrus sinensis]
MBI10_g03403_MAGBIO	179.547	98.2082	152.508	207.594	217.176	189.845	482.318	492.932	407.839	310.529	371.905	365.34	90.5318	80.926	78.9538	I,KOG1389,3-oxoacyl CoA thiolase	3-ketoacyl-CoA thiolase 2, peroxisomal OS=Arabidopsis thaliana OX=3702 GN=PED1 PE=1 SV=2	XP_010243983.1/0/PREDICTED: 3-ketoacyl-CoA thiolase 2, peroxisomal [Nelumbo nucifera]
MBI15_g32556_MAGBIO	7.79824	3.45947	5.23568	6.55808	6.5356	5.23674	16.1939	16.7989	13.8238	15.5796	16.7927	13.3959	3.21181	2.13962	2.78446	I,KOG1389,3-oxoacyl CoA thiolase	3-ketoacyl-CoA thiolase 2, peroxisomal OS=Arabidopsis thaliana OX=3702 GN=PED1 PE=1 SV=2	KJB72151.1/5.41103e-127/hypothetical protein B456_011G161700 [Gossypium raimondii]
MBI16_g39577_MAGBIO	8.927	4.20506	6.92602	8.36503	10.6434	7.86579	21.2614	24.6394	17.3792	12.312	14.2148	17.2205	4.28267	2.53659	2.42725	I,KOG1389,3-oxoacyl CoA thiolase	3-ketoacyl-CoA thiolase 2, peroxisomal OS=Arabidopsis thaliana OX=3702 GN=PED1 PE=1 SV=2	KJB72151.1/3.48678e-133/hypothetical protein B456_011G161700 [Gossypium raimondii]

## Sheet: Table S10
Table S10. Differentially expressed genes (DEGs) related to alanine aminotransferase (AlaAT)
gene_id	S0_1(FPKM)	S0_2(FPKM)	S0_3(FPKM)	S1_1(FPKM)	S1_2(FPKM)	S1_3(FPKM)	S2_1(FPKM)	S2_2(FPKM)	S2_3(FPKM)	S3_1(FPKM)	S3_2(FPKM)	S3_3(FPKM)	S4_1(FPKM)	S4_2(FPKM)	S4_3(FPKM)	KOG	Swiss-Prot	Nr
MBI10_g00739_MAGBIO	63.8868	48.0709	66.7384	125.992	83.1989	80.6834	180.049	222.961	124.267	213.025	224.202	173.602	112.578	107.688	101.659	E,KOG0258,Alanine aminotransferase	Glutamate--glyoxylate aminotransferase 2 OS=Arabidopsis thaliana OX=3702 GN=GGAT2 PE=1 SV=1	CBI23368.3/0/unnamed protein product, partial [Vitis vinifera]
MBI13_g01697_MAGBIO	17.6493	16.7276	14.9715	15.6424	19.2601	15.5109	25.6376	26.1465	32.4615	27.4536	19.3213	23.4185	14.4534	14.2114	13.8916	E,KOG0258,Alanine aminotransferase	Alanine aminotransferase 2 OS=Panicum miliaceum OX=4540 PE=1 SV=1	XP_010937250.1/0/PREDICTED: alanine aminotransferase 2 [Elaeis guineensis]
MBI13_g01698_MAGBIO	14.1702	7.84793	16.8409	10.0543	18.9378	11.6451	17.0921	13.8167	31.519	16.2852	14.4421	16.2522	9.26221	9.79176	8.59527	E,KOG0258,Alanine aminotransferase	Alanine aminotransferase 2 OS=Panicum miliaceum OX=4540 PE=1 SV=1	XP_010937250.1/0/PREDICTED: alanine aminotransferase 2 [Elaeis guineensis]

[truncated: 1 more sheets: Table S11]
